# Supplementary material for: Beadchip technology to detect DNA methylation in mouse faithfully recapitulates whole-genome bisulfite sequencing
Source: Epigenomics. 2023 Apr 5;15(3):115–29. doi: 10.2217/epi-2023-0034 (PMC10131490; doi:10.2217/epi-2023-0034)
Supplement: Supplementary file 4 [file epi-15-115-s4.xlsx]

## Sheet:  Table S1
IlmnID	mm10_coordinate	mm9_coordinate.x	Does it Liftover between mm9 and mm10	CpG in mm9 and mm10	AverageBetaB6M	AverageBetaB6F	AverageBetaC3M	AverageBetaC3F	PercentMethB6M	PercentMethB6F	PercentMethC3M	PercentMethC3F	C3M: difference between methods<30%=same, >30%=different	C3F: difference between methods<30%=same, >30%=different	B6M: difference between methods<30%=same, >30%=different	B6F: difference between methods<30%=same, >30%=different	ICCs-Array replicates	limma: sex wgbs significant	limma: strain wgbs significant	limma: sex wgbs significant	limma: strain array significant	reffreeewas: strain	reffreeewas: sex
cg00101675_BC21	chr12:75515719	chr12:76616706	pass	yes	0.886952	0.894264	0.863867	0.85977	0.901	0.8793	0.8462	0.9062	same	same	same	same	0.269854	no	no	no	no	no	no
cg00116289_BC21	chr15:12170850	chr15:12100605	pass	yes	0.94641	0.947294	0.957593	0.950501	0.8958	0.9385	0.9643	0.9639	same	same	same	same	0	no	no	no	no	no	no
cg00211372_TC21	chrX:57387384	chrX:54640561	pass	yes	0.970167	0.908954	0.971177	0.906257	0.9667	0.8615	0.9333	0.9524	same	same	same	same	0.960779	no	no	no	no	no	no
cg00531009_BC21	chr19:6375937	chr19:6375937	pass	yes	0.942454	0.947883	0.928695	0.938587	1	0.92	0.963	1	same	same	same	same	0.156949	no	no	no	no	no	no
cg00747726_TC21	chr18:35572742	chr18:35732396	pass	yes	0.931437	0.939983	0.760953	0.753052	0.9333	0.92	0.876	0.8615	same	same	same	same	0.989187	no	no	no	no	no	no
cg00896209_TC21	chr3:89169680	chr3:88973602	pass	yes	0.922576	0.920017	0.917558	0.924117	0.9756	0.9091	0.9388	0.9388	same	same	same	same	0.567335	no	no	no	no	no	no
cg00910419_BC21	chr11:24078068	chr11:23978068	pass	yes	0.022832	0.021505	0.025614	0.02249	0	0	0.0152	0	same	same	same	same	0.0707209	no	no	no	no	no	no
cg00920372_BC21	chr19:45330082	chr19:45404572	pass	yes	0.68837	0.691546	0.679884	0.678946	0.7869	0.7797	0.8596	0.8793	same	same	same	same	0.675324	no	no	no	no	no	no
cg01326836_BC21	chr6:52245789	chr6:52195788	pass	yes	0.079841	0.075469	0.08224	0.070186	0.0361	0.025	0.087	0.1333	same	same	same	same	0.0867815	no	no	no	no	no	no
cg01340195_BC21	chr17:51048828	chr17:51188153	pass	yes	0.882055	0.890895	0.873886	0.872964	0.8925	0.9275	0.8642	0.9054	same	same	same	same	0.550825	no	no	no	no	no	no
cg01603043_TC21	chr9:48678576	chr9:48486681	pass	yes	0.80357	0.813221	0.796581	0.817475	0.748	0.7832	0.8163	0.7734	same	same	same	same	0	no	no	no	no	no	no
cg01613817_BC11	chr16:95459338	chr16:95680945	pass	yes	0.571199	0.571334	0.577199	0.568674	0.6543	0.6716	0.6933	0.7867	same	same	same	same	0.635499	no	no	no	no	no	no
cg01683044_BC21	chr15:102998195	chr15:102828626	pass	yes	0.021983	0.01835	0.020807	0.019969	0	0.0185	0.0118	0	same	same	same	same	0.0144262	no	no	no	no	no	no
cg02153806_BC21	chr6:6869404	chr6:6819404	pass	yes	0.144576	0.170674	0.235602	0.167187	0.1308	0.0909	0.1606	0.1293	same	same	same	same	0.919465	no	no	no	no	no	no
cg02176373_BC21	chr7:137314240	chr7:144505923	pass	yes	0.024157	0.02598	0.021708	0.021169	0	0.0164	0	0.0345	same	same	same	same	0	no	no	no	no	no	no
cg02187860_TC21	chr2:33941649	chr2:33797169	pass	yes	0.940688	0.942598	0.937236	0.933655	0.9394	0.9333	0.9479	0.9435	same	same	same	same	0.268845	no	no	no	no	no	no
cg02245762_BC11	chr1:178329299	chr1:180259430	pass	yes	0.049342	0.124283	0.031255	0.087025	0.0366	0.169	0.0345	0.0988	same	same	same	same	0.962295	no	no	no	no	no	no
cg02258130_TC21	chr11:51273004	chr11:51086506	pass	yes	0.367891	0.368973	0.288874	0.272592	0.2414	0.2212	0.198	0.1333	same	same	same	same	0.572343	no	no	no	no	no	no
cg02380775_BC21	chr6:113109927	chr6:113059921	pass	yes	0.897748	0.890104	0.890513	0.879605	0.8989	0.9327	0.9891	0.9195	same	same	same	same	0.260601	no	no	no	no	no	no
cg02529685_TC11	chr3:5242409	chr3:5242409	pass	yes	0.979276	0.982969	0.978831	0.980275	0.9625	0.9882	0.9551	0.9649	same	same	same	same	0.340503	no	no	no	no	no	no
cg02574073_BC11	chr11:96292431	chr11:96153745	pass	yes	0.037962	0.044283	0.053549	0.044068	0.1167	0.1207	0.2157	0.1613	same	same	same	same	0.799753	no	no	no	no	no	no
cg02955020_BC21	chr1:168185018	chr1:170115149	pass	yes	0.95941	0.957456	0.946397	0.95639	0.957	1	0.9902	0.9744	same	same	same	same	0.499044	no	no	no	no	no	no
cg03264371_BC21	chr1:42873365	chr1:42930210	pass	yes	0.923038	0.92173	0.922265	0.921421	0.8828	0.8889	0.8917	0.9196	same	same	same	same	0.789129	no	no	no	no	no	no
cg03610760_BC21	chr2:45021279	chr2:44876799	pass	yes	0.773605	0.764675	0.770063	0.74725	0.7778	0.8	0.7981	0.8679	same	same	same	same	0	no	no	no	no	no	no
cg03611666_BC11	chr2:45110125	chr2:44965645	pass	yes	0.008959	0.006699	0.007189	0.008586	0.02	0	0	0	same	same	same	same	0.546383	no	no	no	no	no	no
cg03611667_TC21	chr2:45110128	chr2:44965648	pass	yes	0.016089	0.018433	0.015312	0.014777	0	0	0	0	same	same	same	same	0.256328	no	no	no	no	no	no
cg03678139_BC21	chr4:120282578	chr4:119955183	pass	yes	0.03539	0.030662	0.036437	0.02986	0.0208	0	0	0	same	same	same	same	0.414136	no	no	no	no	no	no
cg03755602_TC21	chr6:15193448	chr6:15143448	pass	yes	0.966808	0.972917	0.964539	0.965782	0.9167	0.973	0.973	0.9595	same	same	same	same	0.746668	no	no	no	no	no	no
cg03788999_TC21	chr2:70474889	chr2:70312946	pass	yes	0.027553	0.026851	0.023706	0.023066	0.0156	0	0.0152	0	same	same	same	same	0	no	no	no	no	no	no
cg03830443_TC21	chr15:40658297	chr15:40489843	pass	yes	0.592326	0.553583	0.505209	0.483302	0.3284	0.5263	0.4648	0.5283	same	same	same	same	0.900968	no	no	no	no	no	no
cg04056615_TC21	chr3:94484297	chr3:94288219	pass	yes	0.384778	0.379909	0.377758	0.359823	0.4194	0.3971	0.45	0.5116	same	same	same	same	0.830596	no	no	no	no	no	no
cg04112554_BC21	chr18:69593408	chr18:69753062	pass	yes	0.032759	0.030427	0.034722	0.029537	0	0	0	0	same	same	same	same	0.151476	no	no	no	no	no	no
cg04138506_TC11	chr15:103034850	chr15:102865281	pass	yes	0.017343	0.019067	0.020168	0.017151	0.025	0.028	0.012	0.0132	same	same	same	same	0.0203934	no	no	no	no	no	no
cg04206644_TC21	chr14:62760629	chr14:63379466	pass	yes	0.011618	0.014485	0.012664	0.013307	0	0	0	0	same	same	same	same	0.050282	no	no	no	no	no	no
cg04287366_TC21	chr2:25311378	chr2:25166898	pass	yes	0.013154	0.013051	0.012449	0.010684	0.0128	0	0	0.0299	same	same	same	same	0.0988632	no	no	no	no	no	no
cg04311880_TC21	chr12:90332025	chr12:91570465	pass	yes	0.803951	0.802885	0.799743	0.792253	0.9605	0.9223	0.9677	0.9136	same	same	same	same	0.20313	no	no	no	no	no	no
cg04370215_BC21	chr10:82763992	chr10:82226737	pass	yes	0.018082	0.018046	0.022329	0.016197	0	0	0	0	same	same	same	same	0.268839	no	no	no	no	no	no
cg04418091_TC21	chr15:102672356	chr15:102502787	pass	yes	0.022676	0.021274	0.043566	0.033104	0.0426	0	0.0227	0	same	same	same	same	0.914527	no	no	no	no	no	no
cg04453140_BC21	chr11:96283007	chr11:96144321	pass	yes	0.071024	0.069317	0.050816	0.038655	0.0217	0	0	0	same	same	same	same	0.730609	no	no	no	no	no	no
cg04502423_TC21	chr6:111495729	chr6:111445723	pass	yes	0.898146	0.909645	0.902394	0.91231	0.9495	0.9167	0.9417	0.9516	same	same	same	same	0.493994	no	no	no	no	no	no
cg04679505_TC21	chr5:67099223	chr5:67490462	pass	yes	0.099602	0.101706	0.113367	0.099964	0.038	0.0211	0.0805	0.1304	same	same	same	same	0.0536922	no	no	no	no	no	no
cg04706995_TC11	chr2:60125760	chr2:59963817	pass	yes	0.011594	0.010501	0.012582	0.010817	0.013	0	0.023	0	same	same	same	same	0	no	no	no	no	no	no
cg04745561_TC21	chr17:35142550	chr17:35279495	pass	yes	0.943892	0.947951	0.944341	0.949496	0.9661	0.9091	1	1	same	same	same	same	0	no	no	no	no	no	no
cg04765320_TC21	chr19:28011104	chr19:28085594	pass	yes	0.027478	0.022624	0.026398	0.025772	0	0	0	0	same	same	same	same	0	no	no	no	no	no	no
cg04931708_TC11	chr6:23248254	chr6:23198254	pass	yes	0.013352	0.012653	0.012802	0.014976	0.013	0	0	0.0448	same	same	same	same	0	no	no	no	no	no	no
cg04943368_BC21	chr19:44835973	chr19:44910463	pass	yes	0.09686	0.091831	0.105577	0.091278	0.05	0.0263	0.0238	0.0294	same	same	same	same	0.391059	no	no	no	no	no	no
cg05146658_TC11	chr1:89751191	chr1:91647766	pass	yes	0.911932	0.90881	0.915121	0.907059	0.9528	0.9758	0.9923	0.9474	same	same	same	same	0.121705	no	no	no	no	no	no
cg05150697_TC11	chr15:82917556	chr15:82747986	pass	yes	0.679441	0.712509	0.715546	0.738599	0.6923	0.593	0.6615	0.8154	same	same	same	same	0.947722	no	no	no	no	no	no
cg05158744_TC21	chr2:82053835	chr2:81893992	pass	yes	0.026143	0.020974	0.017713	0.01998	0.0513	0.0179	0	0	same	same	same	same	0.361882	no	no	no	no	no	no
cg05213609_TC11	chr8:89042679	chr8:91566578	pass	yes	0.025597	0.025803	0.031366	0.022412	0	0.0256	0	0	same	same	same	same	0.29599	no	no	no	no	no	no
cg05273821_BC11	chr15:103034837	chr15:102865268	pass	yes	0.060142	0.046843	0.06157	0.046761	0.0494	0.037	0.0833	0.027	same	same	same	same	0.463902	no	no	no	no	no	no
cg05522408_TC21	chr16:43094333	chr16:43094446	pass	yes	0.946442	0.944981	0.947795	0.941604	0.9242	0.831	0.8837	0.8986	same	same	same	same	0	no	no	no	no	no	no
cg05607053_TC21	chr7:115866163	chr7:123009677	pass	yes	0.822911	0.821106	0.802195	0.820299	0.8846	0.8718	0.88	0.931	same	same	same	same	0	no	no	no	no	no	no
cg05629639_BC21	chr16:91030495	chr16:91030740	pass	yes	0.982599	0.982207	0.981823	0.98437	0.992	0.9419	0.9604	0.9386	same	same	same	same	0	no	no	no	no	no	no
cg05728921_TC21	chr18:84547811	chr18:84717203	pass	yes	0.928889	0.947063	0.914145	0.945762	0.8778	0.8617	0.9082	0.8547	same	same	same	same	0.227949	no	no	no	no	no	no
cg05955113_TC21	chr2:38221256	chr2:38076776	pass	yes	0.215183	0.23209	0.141011	0.158982	0.1974	0.1494	0.1463	0.1047	same	same	same	same	0.797447	no	no	no	no	no	no
cg06139882_BC21	chr5:34616880	chr5:34959529	pass	yes	0.952774	0.964778	0.93756	0.952945	0.9315	0.9709	0.9882	0.962	same	same	same	same	0.369831	no	no	no	no	no	no
cg06259996_TC21	chr13:78198288	chr13:78337549	pass	yes	0.050134	0.059572	0.066561	0.055731	0.0638	0.0286	0.0345	0.0727	same	same	same	same	0.7967	no	no	no	no	no	no
cg06272543_TC21	chr2:70474990	chr2:70313047	pass	yes	0.014354	0.018493	0.015975	0.01284	0.0175	0.0149	0	0	same	same	same	same	0.425788	no	no	no	no	no	no
cg06330691_TC21	chr7:96644105	chr7:103792615	pass	yes	0.042632	0.037436	0.04113	0.038534	0	0.02	0.0476	0	same	same	same	same	0.103432	no	no	no	no	no	no
cg06591973_TC21	chr18:21655027	chr18:21813528	pass	yes	0.12582	0.109899	0.12626	0.131032	0.0727	0.12	0.0615	0.1017	same	same	same	same	0.676288	no	no	no	no	no	no
cg06760710_BC21	chr11:96283020	chr11:96144334	pass	yes	0.091263	0.102338	0.087973	0.077097	0.0682	0	0.0625	0.0222	same	same	same	same	0.302536	no	no	no	no	no	no
cg06868273_TC21	chr14:32599322	chr14:33412508	pass	yes	0.067902	0.059449	0.045356	0.037303	0	0	0.0125	0.0175	same	same	same	same	0.921947	no	no	no	no	no	no
cg06905417_TC11	chrX:60720084	chrX:57973259	pass	yes	0.717895	0.82165	0.759238	0.816908	0.8438	0.7561	0.4615	0.7471	same	same	same	same	0.709778	no	no	no	no	no	no
cg07040792_BC11	chr7:109232014	chr7:116375528	pass	yes	0.756335	0.770118	0.762598	0.756524	0.631	0.561	0.6782	0.6355	same	same	same	same	0.248697	no	no	no	no	no	no
cg07091001_BC21	chr11:51272952	chr11:51086454	pass	yes	0.350789	0.337971	0.304256	0.269949	0.2143	0.2072	0.1	0.1322	same	same	same	same	0.656844	no	no	no	no	no	no
cg07300474_BC11	chr15:103034793	chr15:102865224	pass	yes	0.026702	0.026444	0.030801	0.027341	0.0096	0.0185	0.0169	0.0337	same	same	same	same	0	no	no	no	no	no	no
cg07349222_TC21	chr8:91625887	chr8:94149786	pass	yes	0.91869	0.924518	0.91515	0.920257	0.9726	0.9891	0.9765	0.9753	same	same	same	same	0	no	no	no	no	no	no
cg07361764_BC21	chr2:146325213	chr2:146150949	pass	yes	0.896887	0.909527	0.813999	0.852258	0.8824	0.91	0.8478	0.8454	same	same	same	same	0.880948	no	no	no	no	no	no
cg07604651_TC21	chr6:23248331	chr6:23198331	pass	yes	0.034068	0.03862	0.027995	0.031209	0.023	0	0	0	same	same	same	same	0.19843	no	no	no	no	no	no
cg07624582_TC21	chr4:82464538	chr4:82110442	pass	yes	0.071665	0.066113	0.043808	0.042506	0.0588	0.0943	0.0577	0.0727	same	same	same	same	0.452422	no	no	no	no	no	no
cg07647507_BC21	chr4:54948077	chr4:54960949	pass	yes	0.009075	0.008697	0.011111	0.00892	0.0196	0.0238	0	0.0333	same	same	same	same	0.291416	no	no	no	no	no	no
cg07687349_TC21	chr2:61804938	chr2:61642995	pass	yes	0.052222	0.050576	0.059196	0.04987	0.0566	0.056	0.0734	0.0538	same	same	same	same	0.280973	no	no	no	no	no	no
cg07706844_BC11	chr19:44760882	chr19:44835372	pass	yes	0.178711	0.17598	0.176582	0.159062	0.0217	0.0175	0.0196	0	same	same	same	same	0.285099	no	no	no	no	no	no
cg07766478_BC21	chr16:56024449	chr16:56024562	pass	yes	0.954306	0.955411	0.962097	0.960353	0.8558	0.9127	0.8485	0.8571	same	same	same	same	0.0970593	no	no	no	no	no	no
cg07964502_BC21	chr13:116497803	chr13:117288011	pass	yes	0.618264	0.599489	0.614449	0.579192	0.6829	0.6385	0.7244	0.5976	same	same	same	same	0.781925	no	no	no	no	no	no
cg08161081_BC21	chr2:156177903	chr2:156003639	pass	yes	0.08069	0.074643	0.049815	0.05076	0.0645	0.0508	0.0177	0.0494	same	same	same	same	0.792896	no	no	no	no	no	no
cg08195802_BC21	chr13:58397948	chr13:58499309	pass	yes	0.906276	0.90116	0.913484	0.919838	0.7324	0.9157	0.8904	0.9138	same	same	same	same	0.0395142	no	no	no	no	no	no
cg08243549_TC21	chr12:51769320	chr12:52870307	pass	yes	0.916455	0.928693	0.933098	0.938109	0.8539	0.8529	0.9222	0.8977	same	same	same	same	0.784233	no	no	no	no	no	no
cg08310277_BC21	chrX:101643026	chrX:98838365	pass	yes	0.056487	0.472345	0.077774	0.4424	0.0714	0.381	0.0345	0.3176	same	same	same	same	0.984277	up	no	up	no	no	up
cg08435157_BC21	chr9:58618811	chr9:58466618	pass	yes	0.890509	0.892286	0.889641	0.890062	0.9219	0.9655	0.9643	0.8889	same	same	same	same	0.0119986	no	no	no	no	no	no
cg08657729_TC21	chr15:77089460	chr15:76919890	pass	yes	0.937928	0.944172	0.940689	0.944755	0.9714	0.9831	0.96	1	same	same	same	same	0.103867	no	no	no	no	no	no
cg08695077_TC21	chr2:61656440	chr2:61494497	pass	yes	0.05949	0.053937	0.046117	0.045358	0.0164	0.0125	0.0154	0	same	same	same	same	0.458212	no	no	no	no	no	no
cg08777703_TC21	chr14:97964104	chr14:98363323	pass	yes	0.512871	0.49897	0.527085	0.517373	0.6	0.4793	0.6186	0.5882	same	same	same	same	0.198208	no	no	no	no	no	no
cg08831341_BC11	chr18:69499300	chr18:69658954	pass	yes	0.846669	0.846311	0.871657	0.857747	0.9189	0.9359	0.9722	0.8784	same	same	same	same	0.233432	no	no	no	no	no	no
cg08938156_BC11	chr9:91365746	chr9:91260584	pass	yes	0.108152	0.102089	0.101598	0.092803	0.0952	0	0	0	same	same	same	same	0.199029	no	no	no	no	no	no
cg08979438_TC21	chr9:63339100	chr9:63186907	pass	yes	0.978534	0.978631	0.97474	0.980515	0.9905	0.9615	0.9907	0.9811	same	same	same	same	0.333964	no	no	no	no	no	no
cg09071556_TC21	chr19:30565386	chr19:30639876	pass	yes	0.874946	0.842664	0.84507	0.830353	0.8283	0.9189	0.8396	0.7849	same	same	same	same	0.762328	no	no	no	no	no	no
cg09105202_TC21	chr13:36734295	chr13:36826164	pass	yes	0.05741	0.056177	0.045969	0.044962	0.0156	0.0385	0.0192	0	same	same	same	same	0.336387	no	no	no	no	no	no
cg09148605_TC21	chr7:37970986	chr7:38756005	pass	yes	0.191261	0.246846	0.131701	0.236044	0.1215	0.1913	0.0301	0.3388	same	same	same	same	0.95904	no	no	no	no	no	no
cg09368251_TC21	chr15:103010022	chr15:102840453	pass	yes	0.11603	0.102692	0.138079	0.110791	0.027	0.0722	0.0476	0.087	same	same	same	same	0.539592	no	no	no	no	no	no
cg09433290_BC11	chr17:29039755	chr17:29176700	pass	yes	0.460741	0.46193	0.515234	0.482971	0.3875	0.4217	0.4416	0.3857	same	same	same	same	0.912203	no	no	no	no	no	no
cg09520301_TC21	chr1:168342097	chr1:170272228	pass	yes	0.882058	0.908324	0.936805	0.937886	0.8889	0.8816	0.8308	0.8857	same	same	same	same	0.848069	no	no	no	no	no	no
cg09712406_TC21	chr18:54580827	chr18:54740481	pass	yes	0.93566	0.938214	0.92756	0.927805	0.8598	0.8679	0.85	0.9091	same	same	same	same	0.237872	no	no	no	no	no	no
cg09840840_BC11	chr11:107794374	chr11:107655688	pass	yes	0.007914	0.007067	0.006832	0.008162	0	0.0192	0.0227	0.0286	same	same	same	same	0	no	no	no	no	no	no
cg09884843_TC21	chr2:71418967	chr2:71257024	pass	yes	0.941913	0.946982	0.941461	0.943752	0.9208	0.8991	0.9307	0.9149	same	same	same	same	0.0841123	no	no	no	no	no	no
cg10024790_TC21	chr1:18307934	chr1:18298015	pass	yes	0.792647	0.794557	0.696674	0.745042	0.8214	0.8014	0.704	0.73	same	same	same	same	0.853679	no	no	no	no	no	no
cg10239098_BC21	chr2:74706003	chr2:74544060	pass	yes	0.043622	0.038711	0.057177	0.049429	0	0	0.05	0.0444	same	same	same	same	0.457281	no	no	no	no	no	no
cg10248578_BC21	chr17:51536957	chr17:51676282	pass	yes	0.824921	0.833046	0.829371	0.81851	0.8202	0.8644	0.8818	0.9394	same	same	same	same	0.345572	no	no	no	no	no	no
cg10612961_TC21	chrX:142834254	chrX:139268797	pass	yes	0.859132	0.822288	0.84392	0.784525	0.7419	0.8469	0.9184	0.9375	same	same	same	same	0.949043	no	no	no	no	no	no
cg10700715_TC21	chr11:51272990	chr11:51086492	pass	yes	0.4047	0.346264	0.314038	0.289557	0.2544	0.2155	0.0882	0.104	same	same	same	same	0.806545	no	no	no	no	no	no
cg10984450_TC21	chr12:29923045	chr12:30607910	pass	yes	0.931548	0.938023	0.92836	0.922039	0.963	0.8608	0.9268	0.9286	same	same	same	same	0.186928	no	no	no	no	no	no
cg10985916_BC21	chr16:91656336	chr16:91656581	pass	yes	0.981611	0.981148	0.979245	0.976446	0.9865	0.9878	0.9902	0.9747	same	same	same	same	0	no	no	no	no	no	no
cg11115577_TC11	chrX:93301962	chrX:90547301	pass	yes	0.582924	0.483295	0.526558	0.418131	0.5789	0.3173	0.5116	0.4062	same	same	same	same	0.940489	no	no	no	no	no	no
cg11548411_BC21	chr19:45302394	chr19:45376884	pass	yes	0.088704	0.082901	0.109136	0.09004	0.0405	0.0563	0.0781	0.1091	same	same	same	same	0.715395	no	no	no	no	no	no
cg11593111_TC11	chr18:36287080	chr18:36446734	pass	yes	0.011806	0.008531	0.007247	0.008734	0	0	0	0	same	same	same	same	0.170727	no	no	no	no	no	no
cg11724055_TC21	chr4:136314124	chr4:135870039	pass	yes	0.867262	0.888202	0.872442	0.875522	0.8588	0.8586	0.8144	0.8265	same	same	same	same	0.356562	no	no	no	no	no	no
cg11767291_TC21	chr1:168676996	chr1:170607127	pass	yes	0.830752	0.827626	0.865212	0.882577	0.7672	0.785	0.8438	0.8587	same	same	same	same	0.93369	no	no	no	no	no	no
cg11804517_BC21	chr8:108703675	chr8:111227575	pass	yes	0.016942	0.016147	0.01792	0.015523	0	0	0	0	same	same	same	same	0	no	no	no	no	no	no
cg11817049_BC21	chr4:23636828	chr4:23563975	pass	yes	0.962871	0.962106	0.966927	0.965827	0.9177	0.916	0.9141	0.9209	same	same	same	same	0.0135685	no	no	no	no	no	no
cg12044283_TC21	chr19:45330028	chr19:45404518	pass	yes	0.39431	0.386314	0.390266	0.384887	0.5373	0.4844	0.4308	0.5417	same	same	same	same	0.86052	no	no	no	no	no	no
cg12050067_TC11	chr1:19217439	chr1:19207520	pass	yes	0.115927	0.150724	0.128381	0.120834	0.0533	0	0.098	0.0149	same	same	same	same	0.815789	no	no	no	no	no	no
cg12174936_BC11	chr4:128743517	chr4:128420761	pass	yes	0.63614	0.701403	0.716841	0.77229	0.4783	0.6458	0.5882	0.7455	same	same	same	same	0.810089	no	no	no	no	no	no
cg12202772_TC11	chr18:35572642	chr18:35732296	pass	yes	0.90416	0.904728	0.880782	0.885659	0.97	0.9231	0.9583	0.8889	same	same	same	same	0.220317	no	no	no	no	no	no
cg12227830_BC21	chr3:134240619	chr3:133903583	pass	yes	0.106556	0.115378	0.135834	0.118491	0.1111	0.1481	0.1	0.1094	same	same	same	same	0.816711	no	no	no	no	no	no
cg12713525_TC21	chr2:106744826	chr2:106584983	pass	yes	0.772887	0.783017	0.783856	0.776982	0.7901	0.8081	0.8333	0.8936	same	same	same	same	0	no	no	no	no	no	no
cg12867675_BC11	chr19:46033305	chr19:46107795	pass	yes	0.967021	0.97005	0.968871	0.966064	0.9348	0.94	0.9778	0.9474	same	same	same	same	0.201134	no	no	no	no	no	no
cg12935350_TC21	chr1:42888875	chr1:42945720	pass	yes	0.885699	0.892845	0.892112	0.905675	0.9009	0.937	0.9725	0.8957	same	same	same	same	0.452411	no	no	no	no	no	no
cg12981061_TC21	chr3:134302792	chr3:133965756	pass	yes	0.173143	0.149859	0.118682	0.116596	0.1386	0.101	0.0404	0.0561	same	same	same	same	0.870974	no	no	no	no	no	no
cg13077160_TC21	chr6:15257963	chr6:15207963	pass	yes	0.370262	0.430599	0.719896	0.818265	0.3778	0.3805	0.7069	0.6893	same	same	same	same	0.979532	no	up	no	up	up	no
cg13282152_BC21	chr3:18054161	chr3:17954161	pass	yes	0.105287	0.10599	0.132655	0.100359	0.0638	0.0763	0.0561	0.0526	same	same	same	same	0	no	no	no	no	no	no
cg13324647_TC21	chr9:56706754	chr9:56554561	pass	yes	0.703486	0.734104	0.718685	0.705491	0.7434	0.8427	0.7115	0.8381	same	same	same	same	0.305088	no	no	no	no	no	no
cg13382372_TC21	chr15:103061740	chr15:102892171	pass	yes	0.086145	0.085046	0.09903	0.090619	0.0189	0.0833	0.0299	0.0222	same	same	same	same	0.0318488	no	no	no	no	no	no
cg13522984_TC21	chr6:15282396	chr6:15232396	pass	yes	0.947268	0.949483	0.940347	0.935664	0.8841	0.9381	0.9109	0.939	same	same	same	same	0.609577	no	no	no	no	no	no
cg13684553_TC21	chr12:110738033	chr12:111976243	pass	yes	0.069685	0.055168	0.084039	0.071505	0	0.0161	0.0244	0	same	same	same	same	0.180215	no	no	no	no	no	no
cg13795805_BC21	chr12:107915516	chr12:109153726	pass	yes	0.974144	0.974903	0.969096	0.973708	0.9375	0.9808	0.9878	0.9884	same	same	same	same	0.703698	no	no	no	no	no	no
cg13840252_BC11	chr4:148921887	chr4:148295996	pass	yes	0.783124	0.813783	0.725508	0.736845	0.8654	0.83	0.8302	0.8542	same	same	same	same	0.880148	no	no	no	no	no	no
cg14040602_TC11	chr2:57523049	chr2:57375460	pass	yes	0.765473	0.753684	0.741	0.768358	0.8739	0.8495	0.8889	0.8557	same	same	same	same	0	no	no	no	no	no	no
cg14065625_TC21	chr4:54646608	chr4:54659480	pass	yes	0.84583	0.828136	0.869736	0.879934	0.8264	0.8591	0.8113	0.82	same	same	same	same	0.737459	no	no	no	no	no	no
cg14252486_TC21	chr4:97581961	chr4:97248652	pass	yes	0.612375	0.606702	0.601061	0.578196	0.6712	0.7286	0.7021	0.6714	same	same	same	same	0.0631583	no	no	no	no	no	no
cg14361688_TC21	chr10:62764412	chr10:62227160	pass	yes	0.970397	0.970022	0.968675	0.966773	0.9296	0.96	0.9178	0.9481	same	same	same	same	0.358269	no	no	no	no	no	no
cg14539532_BC21	chr7:24951356	chr7:25736375	pass	yes	0.402365	0.408208	0.436696	0.456041	0.4643	0.3396	0.5192	0.6	same	same	same	same	0.899062	no	no	no	no	no	no
cg14625962_TC21	chr17:80205040	chr17:80604380	pass	yes	0.969094	0.968211	0.96473	0.970463	0.932	0.9221	0.9886	0.9756	same	same	same	same	0.0523411	no	no	no	no	no	no
cg14783285_BC21	chr18:13972608	chr18:14131117	pass	yes	0.023831	0.025281	0.024197	0.023305	0	0	0	0	same	same	same	same	0.0857605	no	no	no	no	no	no
cg14830513_TC21	chr2:169962278	chr2:169787778	pass	yes	0.390103	0.382349	0.329819	0.313797	0.2784	0.4173	0.2551	0.2243	same	same	same	same	0.762744	no	no	no	no	no	no
cg14977462_BC21	chr7:37970821	chr7:38755840	pass	yes	0.581245	0.847941	0.490498	0.835368	0.4712	0.7193	0.6417	0.886	same	same	same	same	0.992867	no	no	up	no	no	up
cg15168457_BC11	chr5:121781348	chr5:122231357	pass	yes	0.886735	0.887342	0.878873	0.885601	0.8837	0.9533	0.9639	0.9634	same	same	same	same	0.619806	no	no	no	no	no	no
cg15585036_TC21	chr6:32588190	chr6:32538190	pass	yes	0.035713	0.032167	0.033884	0.031078	0	0	0	0	same	same	same	same	0.163881	no	no	no	no	no	no
cg15700006_BC21	chr4:155222428	chr4:154596537	pass	yes	0.013422	0.015052	0.015061	0.012146	0	0	0	0	same	same	same	same	0	no	no	no	no	no	no
cg15997398_BC21	chr19:44760900	chr19:44835390	pass	yes	0.020468	0.017686	0.022336	0.017003	0	0.0351	0	0	same	same	same	same	0.778841	no	no	no	no	no	no
cg16302110_TC21	chr8:107339204	chr8:109863104	pass	yes	0.96239	0.961831	0.955529	0.958469	1	0.9605	0.9787	0.9661	same	same	same	same	0	no	no	no	no	no	no
cg16644469_BC21	chr11:77686220	chr11:77499722	pass	yes	0.025226	0.02762	0.022995	0.023605	0	0	0	0	same	same	same	same	0	no	no	no	no	no	no
cg16807187_TC21	chr15:103014634	chr15:102845065	pass	yes	0.051449	0.044195	0.04385	0.048882	0.0896	0.0556	0.0597	0.1205	same	same	same	same	0	no	no	no	no	no	no
cg16884658_BC21	chr11:24164881	chr11:24064881	pass	yes	0.879661	0.881776	0.888045	0.884681	0.9241	0.8879	0.9405	0.9531	same	same	same	same	0.408607	no	no	no	no	no	no
cg17026220_TC21	chr15:102998143	chr15:102828574	pass	yes	0.110466	0.091874	0.097856	0.0916	0.0617	0.0441	0.0851	0.0854	same	same	same	same	0.93422	no	no	no	no	no	no
cg17057912_BC21	chr19:44674870	chr19:44749360	pass	yes	0.142505	0.133623	0.167833	0.155219	0.1325	0.1204	0.0952	0.1774	same	same	same	same	0.468235	no	no	no	no	no	no
cg17152918_BC21	chr4:44710749	chr4:44723621	pass	yes	0.04318	0.042323	0.050355	0.039074	0	0.0494	0.0822	0.0351	same	same	same	same	0.917321	no	no	no	no	no	no
cg17310313_BC21	chr4:83795095	chr4:83440999	pass	yes	0.811741	0.827984	0.792845	0.820205	0.77	0.7453	0.8222	0.79	same	same	same	same	0.609313	no	no	no	no	no	no
cg17317429_BC21	chr2:105682333	chr2:105522490	pass	yes	0.072348	0.063671	0.074444	0.061252	0	0.037	0.0659	0.0278	same	same	same	same	0.628491	no	no	no	no	no	no
cg17518334_BC21	chr18:84542418	chr18:84711810	pass	yes	0.946562	0.946837	0.940376	0.945182	0.9845	0.9683	0.9802	0.9675	same	same	same	same	0	no	no	no	no	no	no
cg18495007_BC21	chr18:25677659	chr18:25836160	pass	yes	0.063251	0.054992	0.047631	0.045895	0.0097	0	0.0357	0.0267	same	same	same	same	0.876268	no	no	no	no	no	no
cg18713221_BC21	chr12:111540192	chr12:112778403	pass	yes	0.954822	0.953045	0.926995	0.928492	0.9239	0.934	0.9367	0.9494	same	same	same	same	0.859487	no	no	no	no	no	no
cg18744642_BC11	chr14:62760609	chr14:63379446	pass	yes	0.041693	0.039394	0.044404	0.038522	0	0	0	0	same	same	same	same	0.526544	no	no	no	no	no	no
cg18842123_TC21	chr14:93888672	chr14:94287891	pass	yes	0.91052	0.917783	0.885001	0.899983	0.8137	0.8333	0.8214	0.8222	same	same	same	same	0.428822	no	no	no	no	no	no
cg19175169_TC21	chr6:15193571	chr6:15143571	pass	yes	0.940505	0.939902	0.932986	0.930161	0.973	0.9868	0.973	0.9851	same	same	same	same	0.160798	no	no	no	no	no	no
cg19324769_TC21	chr12:49450763	chr12:50551750	pass	yes	0.398816	0.364226	0.347124	0.312498	0.45	0.2785	0.4471	0.3596	same	same	same	same	0.837318	no	no	no	no	no	no
cg19722977_BC21	chr2:148045591	chr2:147871327	pass	yes	0.018332	0.016949	0.017183	0.015103	0	0	0.0278	0	same	same	same	same	0.167152	no	no	no	no	no	no
cg19894091_BC11	chr3:89521315	chr3:89325237	pass	yes	0.226019	0.186565	0.292699	0.255205	0.14	0.0294	0.0465	0.12	same	same	same	same	0.94349	no	no	no	no	no	no
cg19976948_BC21	chr11:24164974	chr11:24064974	pass	yes	0.920833	0.924753	0.919941	0.920683	0.9383	0.9255	0.9146	0.9178	same	same	same	same	0.0214424	no	no	no	no	no	no
cg19987896_BC11	chr12:110738184	chr12:111976394	pass	yes	0.00583	0.006043	0.005512	0.004891	0	0.0169	0	0	same	same	same	same	0.199423	no	no	no	no	no	no
cg20012035_TC21	chr12:111539521	chr12:112777732	pass	yes	0.65371	0.667737	0.322621	0.315999	0.5366	0.4808	0.4662	0.438	same	same	same	same	0.980265	no	no	no	down	down	no
cg20117682_BC21	chr12:118843996	chr12:120082469	pass	yes	0.1325	0.108581	0.143339	0.104312	0.1122	0.0928	0.0642	0.1099	same	same	same	same	0.972821	no	no	no	no	no	no
cg20138186_TC21	chr19:44900527	chr19:44975017	pass	yes	0.701983	0.704542	0.593337	0.63645	0.67	0.6552	0.6867	0.6747	same	same	same	same	0.868435	no	no	no	no	no	no
cg20233387_BC21	chr3:154468117	chr3:154131081	pass	yes	0.38545	0.386286	0.434466	0.38508	0.4316	0.4839	0.4062	0.3656	same	same	same	same	0.296334	no	no	no	no	no	no
cg20246646_BC21	chr2:115538655	chr2:115364391	pass	yes	0.903283	0.890288	0.902746	0.910034	0.8545	0.8365	0.8235	0.8545	same	same	same	same	0.15889	no	no	no	no	no	no
cg20254607_BC21	chrX:93310686	chrX:90556025	pass	yes	0.975922	0.96676	0.973809	0.966316	0.9655	0.9151	0.96	0.9068	same	same	same	same	0.727408	no	no	no	no	no	no
cg20284937_BC21	chr4:117380104	chr4:117052709	pass	yes	0.899913	0.894376	0.923533	0.939089	0.8228	0.8652	0.9	0.8667	same	same	same	same	0.458856	no	no	no	no	no	no
cg20370622_BC21	chr5:67098553	chr5:67489792	pass	yes	0.04655	0.054952	0.04646	0.049296	0.0395	0.027	0.0154	0.027	same	same	same	same	0.355883	no	no	no	no	no	no
cg20375265_BC21	chr2:126675298	chr2:126501034	pass	yes	0.010641	0.012142	0.011955	0.011457	0	0	0	0	same	same	same	same	0.0126824	no	no	no	no	no	no
cg20452324_BC21	chr13:58397963	chr13:58499324	pass	yes	0.972006	0.969347	0.970398	0.967761	0.9714	0.9625	0.9571	0.9683	same	same	same	same	0.205119	no	no	no	no	no	no
cg20595756_TC21	chr4:149040295	chr4:148414404	pass	yes	0.974104	0.978423	0.970735	0.977202	0.9351	0.9398	0.9474	1	same	same	same	same	0	no	no	no	no	no	no
cg20627844_BC21	chr19:44674873	chr19:44749363	pass	yes	0.179194	0.149065	0.162095	0.162196	0.1358	0.1415	0.1091	0.129	same	same	same	same	0.929391	no	no	no	no	no	no
cg20713929_BC21	chr19:45302321	chr19:45376811	pass	yes	0.028403	0.029098	0.032054	0.030562	0	0	0	0.0189	same	same	same	same	0.214857	no	no	no	no	no	no
cg20762914_TC21	chr7:78577723	chr7:85722609	pass	yes	0.009937	0.013425	0.013596	0.013005	0	0.0204	0	0	same	same	same	same	0.0479919	no	no	no	no	no	no
cg20957316_TC21	chr17:80205002	chr17:80604342	pass	yes	0.955009	0.958856	0.950859	0.954977	0.9592	0.9222	0.9753	0.8966	same	same	same	same	0.000939707	no	no	no	no	no	no
cg20959523_TC21	chr2:64097971	chr2:63936028	pass	yes	0.02435	0.02313	0.022912	0.020513	0	0	0	0	same	same	same	same	0	no	no	no	no	no	no
cg20998752_BC21	chr4:22947057	chr4:22874204	pass	yes	0.843761	0.853011	0.874869	0.871407	0.7143	0.6916	0.7522	0.7935	same	same	same	same	0.612707	no	no	no	no	no	no
cg21020878_BC11	chr11:69345523	chr11:69159025	pass	yes	0.949985	0.945547	0.949784	0.951306	1	0.9861	0.9718	0.9623	same	same	same	same	0.297163	no	no	no	no	no	no
cg21059834_TC21	chr5:67231727	chr5:67622966	pass	yes	0.035146	0.03549	0.081954	0.049396	0.0625	0.0532	0.0217	0.0543	same	same	same	same	0.911566	no	no	no	no	no	no
cg21170961_TC11	chr16:43503472	chr16:43503585	pass	yes	0.198457	0.235546	0.303574	0.276567	0.075	0.1061	0.1538	0.2931	same	same	same	same	0.708707	no	no	no	no	no	no
cg21355390_TC11	chr7:127026324	chr7:134169838	pass	yes	0.045608	0.033163	0.041293	0.038371	0	0	0	0	same	same	same	same	0.695441	no	no	no	no	no	no
cg21473811_TC21	chr8:87836820	chr8:90360719	pass	yes	0.911601	0.920935	0.921735	0.92057	0.8681	0.8558	0.8596	0.8989	same	same	same	same	0.278202	no	no	no	no	no	no
cg21590691_TC21	chrX:93310754	chrX:90556093	pass	yes	0.978719	0.925828	0.97635	0.904997	0.9836	0.902	0.9825	0.86	same	same	same	same	0.987416	no	no	no	no	no	no
cg21712678_TC21	chr15:81745271	chr15:81575701	pass	yes	0.076642	0.099669	0.054126	0.052387	0	0.0323	0	0	same	same	same	same	0.292443	no	no	no	no	no	no
cg22044758_TC21	chr6:6869472	chr6:6819472	pass	yes	0.243637	0.266358	0.347423	0.316607	0.2131	0.1951	0.2283	0.1513	same	same	same	same	0.87034	no	no	no	no	no	no
cg22343459_BC11	chr9:37147272	chr9:36954857	pass	yes	0.025965	0.027333	0.024021	0.020384	0	0	0	0	same	same	same	same	0.205597	no	no	no	no	no	no
cg22758731_BC11	chr14:21369281	chr14:22188503	pass	yes	0.162846	0.158743	0.090185	0.106617	0.0429	0.0395	0.0115	0.1013	same	same	same	same	0.167364	no	no	no	no	no	no
cg22861867_TC21	chr12:102949394	chr12:104187604	pass	yes	0.018355	0.022577	0.025847	0.02677	0	0	0.0455	0	same	same	same	same	0	no	no	no	no	no	no
cg22956116_BC21	chr9:37147269	chr9:36954854	pass	yes	0.05412	0.050821	0.055943	0.04951	0	0	0	0	same	same	same	same	0	no	no	no	no	no	no
cg23361919_BC21	chr18:13972519	chr18:14131028	pass	yes	0.033388	0.034783	0.035098	0.032893	0	0.0208	0	0.0167	same	same	same	same	0	no	no	no	no	no	no
cg23671739_TC21	chr4:117391633	chr4:117064238	pass	yes	0.306508	0.267261	0.316571	0.259647	0.2472	0.2929	0.2596	0.2179	same	same	same	same	0.41975	no	no	no	no	no	no
cg23734134_BC21	chr5:97195398	chr5:97624417	pass	yes	0.70791	0.713474	0.730782	0.718556	0.8652	0.8111	0.8352	0.8659	same	same	same	same	0.348747	no	no	no	no	no	no
cg23844872_TC21	chr3:134240641	chr3:133903605	pass	yes	0.06355	0.065373	0.080987	0.066813	0.0133	0.0556	0.0455	0.0606	same	same	same	same	0.777671	no	no	no	no	no	no
cg23856718_TC21	chr7:37970881	chr7:38755900	pass	yes	0.670821	0.864031	0.547609	0.82288	0.6095	0.8	0.625	0.8	same	same	same	same	0.986796	no	no	up	no	no	up
cg23931487_BC21	chr15:102672452	chr15:102502883	pass	yes	0.23192	0.243286	0.379255	0.287909	0.2419	0.1579	0.2188	0.3878	same	same	same	same	0.945907	no	no	no	no	no	no
cg24111804_BC21	chr12:65043830	chr12:66144817	pass	yes	0.791937	0.791758	0.801934	0.797132	0.8125	0.7931	0.7917	0.7386	same	same	same	same	0.207328	no	no	no	no	no	no
cg24161274_TC21	chr2:37581663	chr2:37437183	pass	yes	0.977503	0.97907	0.973707	0.975601	0.9851	0.9864	0.9853	0.9706	same	same	same	same	0.224736	no	no	no	no	no	no
cg24228707_BC21	chr2:71528315	chr2:71366372	pass	yes	0.034164	0.043961	0.037285	0.032704	0.0843	0.0156	0.027	0.0676	same	same	same	same	0.652416	no	no	no	no	no	no
cg24231716_TC21	chr13:94875642	chr13:95645597	pass	yes	0.017878	0.01851	0.016533	0.016119	0	0	0	0.0167	same	same	same	same	0.236366	no	no	no	no	no	no
cg24371990_BC21	chr18:76863211	chr18:77101950	pass	yes	0.391274	0.323489	0.409224	0.38241	0.3243	0.3281	0.2317	0.3594	same	same	same	same	0.592199	no	no	no	no	no	no
cg24398061_BC21	chr19:44882864	chr19:44957354	pass	yes	0.034897	0.047258	0.044772	0.033625	0.0137	0.0526	0.0256	0.0303	same	same	same	same	0.230777	no	no	no	no	no	no
cg24873842_BC21	chr5:105888590	chr5:106317609	pass	yes	0.975081	0.975918	0.976384	0.975311	0.973	0.9886	0.9737	0.9625	same	same	same	same	0.216091	no	no	no	no	no	no
cg25544551_BC21	chr10:82763976	chr10:82226721	pass	yes	0.013857	0.013828	0.016398	0.015599	0.0345	0	0	0.0476	same	same	same	same	0.0117065	no	no	no	no	no	no
cg25659357_BC21	chr15:12170877	chr15:12100632	pass	yes	0.977481	0.979567	0.977706	0.977593	0.978	0.9444	0.9767	0.9647	same	same	same	same	0.372842	no	no	no	no	no	no
cg25794145_BC21	chr6:113105948	chr6:113055942	pass	yes	0.704011	0.726401	0.719055	0.703161	0.8108	0.8462	0.8136	0.7742	same	same	same	same	0	no	no	no	no	no	no
cg25875397_BC21	chr15:12170825	chr15:12100580	pass	yes	0.848979	0.860959	0.863278	0.857568	0.7955	0.8387	0.8824	0.8267	same	same	same	same	0.127841	no	no	no	no	no	no
cg26156120_BC21	chr12:65055494	chr12:66156481	pass	yes	0.969616	0.972932	0.966358	0.969448	0.9528	0.9615	0.9596	0.9684	same	same	same	same	0.259415	no	no	no	no	no	no
cg26232187_TC21	chr7:78577699	chr7:85722585	pass	yes	0.013846	0.013975	0.013029	0.014971	0	0	0	0	same	same	same	same	0	no	no	no	no	no	no
cg26237055_TC21	chr8:95477288	chr8:98001188	pass	yes	0.847914	0.849872	0.85483	0.856833	0.9043	0.8725	0.8932	0.9022	same	same	same	same	0.0908524	no	no	no	no	no	no
cg26287163_TC11	chr13:107541866	chr13:108331946	pass	yes	0.681211	0.679863	0.655438	0.637427	0.9359	0.9213	0.8824	0.7857	same	same	same	same	0.742942	no	no	no	no	no	no
cg26409855_BC11	chr2:119477613	chr2:119303349	pass	yes	0.034396	0.033668	0.032858	0.029516	0	0.025	0	0	same	same	same	same	0	no	no	no	no	no	no
cg26491213_BC21	chr17:85620760	chr17:86020100	pass	yes	0.025181	0.025843	0.032661	0.03051	0.0357	0.0244	0.037	0.0323	same	same	same	same	0.417403	no	no	no	no	no	no
cg26639842_TC21	chr7:37970865	chr7:38755884	pass	yes	0.259128	0.447598	0.162272	0.402029	0.2381	0.4762	0.1833	0.4951	same	same	same	same	0.983175	up	no	up	no	no	up
cg26824466_TC21	chrX:93377737	chrX:90623076	pass	yes	0.971112	0.971842	0.969641	0.962395	0.9815	0.9381	0.9388	0.9706	same	same	same	same	0.0375911	no	no	no	no	no	no
cg26914803_BC21	chr2:34302891	chr2:34158411	pass	yes	0.763454	0.763897	0.75926	0.737158	0.8082	0.7727	0.7789	0.7912	same	same	same	same	0	no	no	no	no	no	no
cg26962970_TC21	chr19:45494103	chr19:45568593	pass	yes	0.969815	0.968932	0.967404	0.963659	0.9558	0.9423	0.9434	0.91	same	same	same	same	0.46972	no	no	no	no	no	no
cg26988406_TC11	chr3:18054144	chr3:17954144	pass	yes	0.108454	0.09833	0.114422	0.094575	0.0435	0.0547	0.0481	0.0286	same	same	same	same	0.574181	no	no	no	no	no	no
cg27071972_TC21	chr13:15543840	chr13:15635673	pass	yes	0.842331	0.848042	0.845313	0.811024	0.85	0.8346	0.8571	0.8346	same	same	same	same	0.797272	no	no	no	no	no	no
cg27512235_TC21	chrX:57709612	chrX:54962789	pass	yes	0.860877	0.878029	0.899482	0.871777	0.8542	0.8932	0.8974	0.9032	same	same	same	same	0.710899	no	no	no	no	no	no
cg28108104_TC21	chr10:3102674	chr10:7243868	pass	yes	0.690833	0.672216	0.936576	0.931322	0.7283	0.5876	0.8732	0.8452	same	same	same	same	0.986417	no	up	no	up	up	no
cg28108218_TC21	chr10:3118529	chr10:7228013	pass	yes	0.859762	0.866259	0.833548	0.817734	0.9273	0.96	0.9504	0.9149	same	same	same	same	0.513403	no	no	no	no	no	no
cg28108227_BC21	chr10:3119851	chr10:7226691	pass	yes	0.546219	0.536741	0.566494	0.559387	0.4845	0.5934	0.6262	0.6341	same	same	same	same	0.681917	no	no	no	no	no	no
cg28108228_TC21	chr10:3119888	chr10:7226654	pass	yes	0.736122	0.742073	0.691475	0.699313	0.7368	0.6818	0.75	0.7727	same	same	same	same	0.766686	no	no	no	no	no	no
cg28108313_BC21	chr10:3140834	chr10:7205706	pass	yes	0.808228	0.81193	0.797779	0.795758	0.8421	0.6774	0.7869	0.7664	same	same	same	same	0.606459	no	no	no	no	no	no
cg28108475_TC21	chr10:3174750	chr10:7171790	pass	yes	0.924867	0.919601	0.919825	0.922788	0.9867	0.9	0.9286	0.9457	same	same	same	same	0.386937	no	no	no	no	no	no
cg28108709_TC11	chr10:3219736	chr10:7126804	pass	yes	0.579827	0.566125	0.579803	0.580601	0.8475	0.7792	0.7973	0.8462	same	same	same	same	0.542969	no	no	no	no	no	no
cg28108721_TC11	chr10:3222253	chr10:7124287	pass	yes	0.543243	0.543849	0.545916	0.550128	0.7222	0.711	0.7336	0.7373	same	same	same	same	0.0522535	no	no	no	no	no	no
cg28108731_TC11	chr10:3223135	chr10:7123405	pass	yes	0.570951	0.582581	0.583145	0.576073	0.7815	0.6987	0.7983	0.7803	same	same	same	same	0	no	no	no	no	no	no
cg28108789_TC21	chr10:3234870	chr10:7111670	pass	yes	0.663203	0.634483	0.661023	0.649847	0.4667	0.5	0.5455	0.8235	same	same	same	same	0.552882	no	no	no	no	no	no
cg28108864_TC11	chr1:11776267	chr1:11766348	pass	yes	0.543691	0.546632	0.554092	0.552158	0.7759	0.7333	0.6852	0.6071	same	same	same	same	0	no	no	no	no	no	no
cg28108866_TC11	chr1:153078169	chr1:154925299	pass	yes	0.608101	0.611059	0.616456	0.616033	0.7059	0.4375	0.7742	0.7234	same	same	same	same	0.0515681	no	no	no	no	no	no
cg28108875_BC11	chr10:3242845	chr10:7103695	pass	yes	0.742173	0.750652	0.731467	0.740711	0.9167	0.9271	0.9196	0.9359	same	same	same	same	0.144152	no	no	no	no	no	no
cg28108919_BC11	chr10:3247042	chr10:7099498	pass	yes	0.793737	0.800303	0.751627	0.750247	0.845	0.8411	0.8788	0.8532	same	same	same	same	0.83416	no	no	no	no	no	no
cg28108924_TC21	chr10:3247458	chr10:7099082	pass	yes	0.642899	0.638348	0.619321	0.613251	0.9327	0.8148	0.8759	0.9027	same	same	same	same	0.305197	no	no	no	no	no	no
cg28108941_BC21	chr1:54407914	chr1:54464758	pass	yes	0.423236	0.423862	0.408431	0.403578	0.5357	0.5556	0.4	0.6129	same	same	same	same	0	no	no	no	no	no	no
cg28108942_BC21	chr1:54407884	chr1:54464728	pass	yes	0.732198	0.729755	0.670163	0.679352	0.6111	0.6667	0.5294	0.6154	same	same	same	same	0.947968	no	no	no	no	no	no
cg28108944_BC11	chr1:110172203	chr1:112068780	pass	yes	0.607958	0.603032	0.512186	0.501112	0.9048	0.8961	0.6567	0.675	same	same	same	same	0.972249	no	no	no	no	no	no
cg28108951_BC11	chr1:110171896	chr1:112068473	pass	yes	0.830187	0.8373	0.670907	0.672329	0.9091	0.9592	0.6731	0.6939	same	same	same	same	0.982248	no	down	no	no	no	no
cg28108955_BC21	chr1:110171755	chr1:112068332	pass	yes	0.670694	0.684875	0.572302	0.570581	0.9535	0.925	0.7429	0.76	same	same	same	same	0.959164	no	no	no	no	no	no
cg28108970_TC11	chr1:111691959	chr1:113588536	pass	yes	0.767101	0.77221	0.795509	0.789338	0.9355	0.8519	0.9219	0.9245	same	same	same	same	0.35211	no	no	no	no	no	no
cg28108999_TC21	chr10:3257380	chr10:7089160	pass	yes	0.151796	0.151307	0.155456	0.152111	0.2252	0.2782	0.3786	0.2989	same	same	same	same	0.0301478	no	no	no	no	no	no
cg28109063_BC21	chr10:3267559	chr10:7078981	pass	yes	0.884058	0.87861	0.829704	0.843431	0.9062	0.931	0.8598	0.8961	same	same	same	same	0.49678	no	no	no	no	no	no
cg28109068_BC21	chr10:3267849	chr10:7078691	pass	yes	0.440712	0.430903	0.441291	0.431384	0.4112	0.4381	0.3818	0.3857	same	same	same	same	0.791217	no	no	no	no	no	no
cg28109069_TC21	chr10:3267961	chr10:7078579	pass	yes	0.946571	0.945756	0.942016	0.934919	0.8898	0.9237	0.8511	0.8817	same	same	same	same	0.343028	no	no	no	no	no	no
cg28109245_TC21	chr10:3291621	chr10:7054919	pass	yes	0.737158	0.679269	0.690007	0.662572	0.6612	0.6214	0.6481	0.7226	same	same	same	same	0.62855	no	no	no	no	no	no
cg28109293_TC21	chr10:3303261	chr10:7043279	pass	yes	0.841512	0.84598	0.835497	0.845001	0.8018	0.8571	0.8168	0.8382	same	same	same	same	0	no	no	no	no	no	no
cg28109442_BC11	chr1:103036520	chr1:104933097	pass	yes	0.801032	0.808266	0.804918	0.802721	0.9333	0.8462	0.9394	0.9167	same	same	same	same	0.278863	no	no	no	no	no	no
cg28109757_TC21	chr10:3365894	chr10:6980646	pass	yes	0.870476	0.884009	0.910475	0.880787	0.7849	0.8119	0.8556	0.859	same	same	same	same	0.260161	no	no	no	no	no	no
cg28109765_BC21	chr10:3366195	chr10:6980345	pass	yes	0.010274	0.010569	0.012716	0.009288	0	0.0235	0.0135	0	same	same	same	same	0.0682789	no	no	no	no	no	no
cg28109786_TC21	chr10:3366498	chr10:6980042	pass	yes	0.048884	0.044896	0.051056	0.042739	0.0222	0.0175	0.0159	0	same	same	same	same	0	no	no	no	no	no	no
cg28109857_TC21	chr10:3367337	chr10:6979203	pass	yes	0.111944	0.103245	0.108225	0.094331	0.1364	0.1807	0.0805	0.0571	same	same	same	same	0.81329	no	no	no	no	no	no
cg28109859_TC21	chr10:3367446	chr10:6979094	pass	yes	0.140217	0.117412	0.132385	0.096952	0.1143	0.1158	0.0729	0.1548	same	same	same	same	0.887429	no	no	no	no	no	no
cg28110059_TC21	chr10:3396070	chr10:6950470	pass	yes	0.687815	0.676231	0.701509	0.688216	0.7049	0.7717	0.7982	0.7721	same	same	same	same	0.365784	no	no	no	no	no	no
cg28110111_BC11	chr10:3402290	chr10:6944250	pass	yes	0.845822	0.847254	0.858903	0.861308	0.8105	0.8293	0.803	0.8507	same	same	same	same	0.53256	no	no	no	no	no	no
cg28110122_BC11	chr10:3403517	chr10:6943023	pass	yes	0.817405	0.832212	0.81208	0.824524	0.8151	0.8543	0.7394	0.8582	same	same	same	same	0.184172	no	no	no	no	no	no
cg28110197_BC21	chr10:3414971	chr10:6931569	pass	yes	0.797551	0.796867	0.782333	0.787123	0.8061	0.8926	0.8981	0.8657	same	same	same	same	0.141938	no	no	no	no	no	no
cg28110284_TC21	chr10:3431366	chr10:6915174	pass	yes	0.916348	0.905208	0.922977	0.90959	0.8361	0.7391	0.7429	0.7414	same	same	same	same	0	no	no	no	no	no	no
cg28110399_TC11	chr10:3447044	chr10:6899496	pass	yes	0.750965	0.748691	0.758802	0.752696	0.92	0.9596	0.9615	0.9286	same	same	same	same	0	no	no	no	no	no	no
cg28110486_TC21	chr10:3458756	chr10:6887784	pass	yes	0.826626	0.839281	0.842808	0.855594	0.9186	0.8448	0.8667	0.9223	same	same	same	same	0.420701	no	no	no	no	no	no
cg28110583_TC11	chr10:3477068	chr10:6869472	pass	yes	0.761435	0.762273	0.735167	0.745438	0.9735	0.9292	0.9615	0.9464	same	same	same	same	0.426745	no	no	no	no	no	no
cg28110651_TC21	chr10:3491946	chr10:6854594	pass	yes	0.888172	0.885608	0.857486	0.857994	0.7912	0.8163	0.8558	0.878	same	same	same	same	0.483152	no	no	no	no	no	no
cg28110769_BC11	chr10:3511549	chr10:6834991	pass	yes	0.717445	0.711984	0.704097	0.702863	0.7573	0.8198	0.7364	0.8438	same	same	same	same	0.212743	no	no	no	no	no	no
cg28110785_BC11	chr10:3513714	chr10:6832826	pass	yes	0.645727	0.651933	0.66481	0.621489	0.5	0.4375	0.4737	0.4048	same	same	same	same	0.371246	no	no	no	no	no	no
cg28110807_BC11	chr10:3516373	chr10:6830167	pass	yes	0.737712	0.748303	0.862927	0.843283	0.5238	0.681	0.7851	0.8316	same	same	same	same	0.96812	no	no	no	no	no	no
cg28110973_BC21	chr10:3537079	chr10:6809461	pass	yes	0.539713	0.537745	0.563232	0.550624	0.5217	0.5354	0.5091	0.4938	same	same	same	same	0.51947	no	no	no	no	no	no
cg28111007_BC21	chr10:3540117	chr10:6806423	pass	yes	0.215616	0.192168	0.164791	0.162959	0.2078	0.1084	0.1209	0.1538	same	same	same	same	0.73757	no	no	no	no	no	no
cg28111014_TC21	chr10:3540507	chr10:6806033	pass	yes	0.339892	0.325426	0.292225	0.293232	0.1688	0.2119	0.2308	0.1609	same	same	same	same	0.466389	no	no	no	no	no	no
cg28111054_BC21	chr10:3545077	chr10:6801463	pass	yes	0.955286	0.950861	0.960783	0.956661	0.9667	0.9592	0.9712	0.9012	same	same	same	same	0.447524	no	no	no	no	no	no
cg28111262_BC21	chr10:3573040	chr10:6773500	pass	yes	0.130185	0.125618	0.147579	0.135309	0.1765	0.101	0.1979	0.125	same	same	same	same	0.899429	no	no	no	no	no	no
cg28111298_TC11	chr1:22869438	chr1:22876277	pass	yes	0.651819	0.652628	0.672867	0.65844	0.8261	0.8361	0.875	0.8947	same	same	same	same	0.213612	no	no	no	no	no	no
cg28111320_BC11	chr1:103594221	chr1:105490798	pass	yes	0.654676	0.641517	0.655484	0.650953	0.8113	0.7778	0.7115	0.6452	same	same	same	same	0.253264	no	no	no	no	no	no
cg28111454_BC21	chr10:3600832	chr10:6745708	pass	yes	0.956224	0.953771	0.95317	0.955258	0.9841	0.9756	1	0.9634	same	same	same	same	0.034774	no	no	no	no	no	no
cg28111466_BC11	chr1:101526492	chr1:103423069	pass	yes	0.728445	0.717712	0.7794	0.7679	0.9048	0.9545	0.918	0.9057	same	same	same	same	0.730921	no	no	no	no	no	no
cg28111538_TC21	chr1:101983167	chr1:103879744	pass	yes	0.568249	0.558121	0.553801	0.554896	0.7778	0.7037	0.6857	0.625	same	same	same	same	0.403321	no	no	no	no	no	no
cg28111686_TC11	chr10:3620987	chr10:6725553	pass	yes	0.836433	0.835299	0.809766	0.818815	0.6857	0.8571	0.8919	0.9091	same	same	same	same	0.738365	no	no	no	no	no	no
cg28111741_TC11	chr1:112652514	chr1:114549091	pass	yes	0.756735	0.75326	0.76244	0.761277	1	0.8636	0.9231	1	same	same	same	same	0	no	no	no	no	no	no
cg28111789_BC11	chr1:102462072	chr1:104358649	pass	yes	0.513309	0.508817	0.503186	0.492976	0.6667	0.6579	0.7442	0.7576	same	same	same	same	0.188746	no	no	no	no	no	no
cg28112078_TC11	chr10:3670035	chr10:6676505	pass	yes	0.695868	0.70452	0.717347	0.714748	0.9706	0.9355	0.975	0.974	same	same	same	same	0.357312	no	no	no	no	no	no
cg28112231_TC11	chr10:3697624	chr10:6648916	pass	yes	0.696688	0.695601	0.721851	0.716258	0.7165	0.7523	0.7843	0.7456	same	same	same	same	0.219153	no	no	no	no	no	no
cg28112247_BC21	chr10:3700580	chr10:6645960	pass	yes	0.191763	0.187416	0.144453	0.147315	0.168	0.1313	0.0783	0.1111	same	same	same	same	0.652739	no	no	no	no	no	no
cg28112381_BC21	chr10:3718652	chr10:6627888	pass	yes	0.259442	0.10846	0.250035	0.095309	0.2771	0.1215	0.2752	0.1733	same	same	same	same	0.974779	no	no	no	no	no	no
cg28112393_TC11	chr10:3720736	chr10:6625804	pass	yes	0.795745	0.791376	0.820759	0.828127	0.8182	0.7619	0.8718	0.87	same	same	same	same	0.750601	no	no	no	no	no	no
cg28112600_BC21	chr10:3740804	chr10:6605736	pass	yes	0.014936	0.01424	0.014951	0.0132	0.0256	0	0.05	0	same	same	same	same	0	no	no	no	no	no	no
cg28112606_TC21	chr10:3740902	chr10:6605638	pass	yes	0.019848	0.018964	0.022745	0.019378	0	0	0.0377	0.02	same	same	same	same	0.149274	no	no	no	no	no	no
cg28112612_TC21	chr10:3740991	chr10:6605549	pass	yes	0.02035	0.020307	0.017461	0.015614	0	0.0116	0	0	same	same	same	same	0	no	no	no	no	no	no
cg28112662_BC21	chr10:3746762	chr10:6599778	pass	yes	0.445476	0.446562	0.426192	0.437585	0.407	0.4396	0.5049	0.5422	same	same	same	same	0.770961	no	no	no	no	no	no
cg28112667_TC21	chr10:3747525	chr10:6599015	pass	yes	0.816225	0.826304	0.831888	0.816259	0.8866	0.7727	0.8545	0.8922	same	same	same	same	0.533192	no	no	no	no	no	no
cg28112681_BC21	chr10:3750737	chr10:6595803	pass	yes	0.631549	0.660289	0.574857	0.593282	0.646	0.6591	0.6	0.5818	same	same	same	same	0.476707	no	no	no	no	no	no
cg28113125_TC11	chr10:3819431	chr10:6527109	pass	yes	0.236321	0.244806	0.214102	0.209062	0.1122	0.0935	0.0642	0.1176	same	same	same	same	0.288544	no	no	no	no	no	no
cg28113152_TC21	chr10:3823892	chr10:6522648	pass	yes	0.736069	0.716557	0.729808	0.723127	0.8447	0.9068	0.9167	0.8909	same	same	same	same	0.156576	no	no	no	no	no	no
cg28113305_TC21	chr10:3839858	chr10:6506682	pass	yes	0.861367	0.869507	0.867324	0.871349	0.8452	0.8481	0.8764	0.9231	same	same	same	same	0.669404	no	no	no	no	no	no
cg28113306_BC11	chr10:3839969	chr10:6506571	pass	yes	0.677975	0.680393	0.739898	0.685157	0.7526	0.7905	0.8381	0.8586	same	same	same	same	0.382671	no	no	no	no	no	no
cg28113426_BC11	chr10:3852853	chr10:6493687	pass	yes	0.67611	0.666199	0.660544	0.654796	0.789	0.8621	0.8817	0.7864	same	same	same	same	0.469418	no	no	no	no	no	no
cg28113476_TC21	chr10:3858962	chr10:6487578	pass	yes	0.512564	0.490179	0.418436	0.40325	0.4536	0.4583	0.4444	0.4935	same	same	same	same	0.818641	no	no	no	no	no	no
cg28113478_TC21	chr10:3859037	chr10:6487503	pass	yes	0.477623	0.469216	0.364567	0.359936	0.6119	0.56	0.5294	0.3559	same	same	same	same	0.961399	no	no	no	no	no	no
cg28113489_BC21	chr10:3859856	chr10:6486684	pass	yes	0.558869	0.548472	0.437376	0.424994	0.4808	0.4688	0.4757	0.3804	same	same	same	same	0.925506	no	no	no	no	no	no
cg28113569_TC21	chr10:3868654	chr10:6477886	pass	yes	0.754665	0.756286	0.756727	0.728879	0.7021	0.6771	0.7595	0.7614	same	same	same	same	0.653251	no	no	no	no	no	no
cg28113584_TC21	chr10:3870277	chr10:6476263	pass	yes	0.956233	0.958626	0.963376	0.956871	0.9733	0.9872	0.9844	0.9831	same	same	same	same	0.177867	no	no	no	no	no	no
cg28113590_BC11	chr10:3870885	chr10:6475655	pass	yes	0.91449	0.921669	0.914118	0.920589	0.8333	0.9615	0.8367	0.913	same	same	same	same	0.246043	no	no	no	no	no	no
cg28113605_TC21	chr10:3872005	chr10:6474535	pass	yes	0.317121	0.756764	0.211336	0.571771	0.1735	0.64	0.1818	0.3913	same	same	same	same	0.974322	no	no	up	no	no	up
cg28113614_BC21	chr10:3872570	chr10:6473970	pass	yes	0.981892	0.978415	0.974948	0.980752	0.9706	1	0.977	1	same	same	same	same	0.150887	no	no	no	no	no	no
cg28113615_TC11	chr10:3872587	chr10:6473953	pass	yes	0.898295	0.896836	0.885953	0.889924	0.9365	0.9231	0.9231	0.9615	same	same	same	same	0.402112	no	no	no	no	no	no
cg28113616_BC21	chr10:3872696	chr10:6473844	pass	yes	0.742534	0.727535	0.713651	0.689423	0.8472	0.8904	0.79	0.85	same	same	same	same	0.32453	no	no	no	no	no	no
cg28113633_BC21	chr10:3873228	chr10:6473312	pass	yes	0.947277	0.949709	0.934664	0.935665	0.9615	0.9655	0.9565	1	same	same	same	same	0.811947	no	no	no	no	no	no
cg28113735_TC21	chr10:3888703	chr10:6457837	pass	yes	0.962812	0.966165	0.949894	0.956304	0.9375	0.957	0.9537	0.9623	same	same	same	same	0.582041	no	no	no	no	no	no
cg28113859_TC21	chr10:3903575	chr10:6442965	pass	yes	0.967118	0.968531	0.958031	0.968618	0.9592	0.9684	0.9634	0.9388	same	same	same	same	0.802675	no	no	no	no	no	no
cg28113861_BC21	chr10:3903835	chr10:6442705	pass	yes	0.974187	0.9784	0.976062	0.975115	0.98	0.9674	0.9836	0.9825	same	same	same	same	0	no	no	no	no	no	no
cg28113880_BC21	chr10:3906583	chr10:6439957	pass	yes	0.975887	0.974802	0.97196	0.975298	0.9423	0.9167	0.9135	0.973	same	same	same	same	0.622522	no	no	no	no	no	no
cg28113901_TC21	chr10:3909234	chr10:6437306	pass	yes	0.927453	0.915124	0.91281	0.904928	0.9213	0.9074	0.9606	0.9083	same	same	same	same	0	no	no	no	no	no	no
cg28113996_BC11	chr10:3920617	chr10:6425923	pass	yes	0.766324	0.807112	0.862002	0.873556	0.6944	0.7283	0.8276	0.8471	same	same	same	same	0.925064	no	no	no	no	no	no
cg28114127_BC21	chr10:3937952	chr10:6408588	pass	yes	0.96546	0.962408	0.960048	0.964066	0.9208	0.9677	0.9556	0.9186	same	same	same	same	0	no	no	no	no	no	no
cg28114128_BC11	chr10:3937973	chr10:6408567	pass	yes	0.966407	0.971059	0.968275	0.965678	0.9717	0.9596	0.94	0.956	same	same	same	same	0.0325368	no	no	no	no	no	no
cg28114181_TC21	chr10:3942331	chr10:6404209	pass	yes	0.529717	0.536323	0.531928	0.527939	0.7857	0.6755	0.6484	0.7377	same	same	same	same	0	no	no	no	no	no	no
cg28114249_BC21	chr10:3947062	chr10:6399478	pass	yes	0.954134	0.953355	0.942975	0.955483	0.9157	0.9551	0.9	0.975	same	same	same	same	0.409672	no	no	no	no	no	no
cg28114409_TC21	chr10:3960918	chr10:6385622	pass	yes	0.876762	0.872608	0.866716	0.863774	0.8814	0.8673	0.8125	0.8462	same	same	same	same	0.488163	no	no	no	no	no	no
cg28114566_BC21	chr10:3973052	chr10:6373488	pass	yes	0.016478	0.021419	0.024745	0.022913	0	0.0357	0.0375	0.0161	same	same	same	same	0.101869	no	no	no	no	no	no
cg28114575_BC21	chr10:3973216	chr10:6373324	pass	yes	0.013948	0.012835	0.015804	0.014487	0	0.0105	0	0.0244	same	same	same	same	0.55103	no	no	no	no	no	no
cg28114606_TC21	chr10:3973639	chr10:6372901	pass	yes	0.010312	0.00914	0.01043	0.010723	0	0	0.0135	0	same	same	same	same	0.0276624	no	no	no	no	no	no
cg28114639_TC21	chr10:3973941	chr10:6372599	pass	yes	0.028845	0.027485	0.02776	0.02671	0	0.0202	0.0098	0	same	same	same	same	0.220964	no	no	no	no	no	no
cg28114671_TC21	chr10:3976905	chr10:6369635	pass	yes	0.508715	0.495098	0.40834	0.415655	0.5156	0.4545	0.4531	0.3871	same	same	same	same	0.950142	no	no	no	no	no	no
cg28114837_BC21	chr10:3992401	chr10:6354139	pass	yes	0.945491	0.949292	0.940681	0.946279	0.93	0.9291	0.951	0.9691	same	same	same	same	0.0549993	no	no	no	no	no	no
cg28114907_TC21	chr10:3997138	chr10:6349402	pass	yes	0.815908	0.812641	0.817559	0.822305	0.8551	0.8824	0.8857	0.9268	same	same	same	same	0.0418663	no	no	no	no	no	no
cg28114931_BC21	chr10:3998189	chr10:6348351	pass	yes	0.878177	0.865914	0.871304	0.856437	0.8875	0.8193	0.8785	0.8526	same	same	same	same	0.593339	no	no	no	no	no	no
cg28115008_TC21	chr10:4002567	chr10:6343973	pass	yes	0.652873	0.651651	0.761511	0.757715	0.7204	0.7373	0.9	0.8791	same	same	same	same	0.939884	no	no	no	no	no	no
cg28115260_TC21	chr10:4026214	chr10:6320326	pass	yes	0.886258	0.874889	0.897868	0.88092	0.8729	0.8382	0.9225	0.878	same	same	same	same	0.0291229	no	no	no	no	no	no
cg28115380_BC21	chr10:4035118	chr10:6311422	pass	yes	0.865401	0.873588	0.849217	0.860592	0.9438	0.9524	0.9565	0.9485	same	same	same	same	0.339397	no	no	no	no	no	no
cg28115522_TC21	chr10:4043875	chr10:6302665	pass	yes	0.975658	0.973024	0.978954	0.973621	0.9725	0.9912	0.9813	0.9663	same	same	same	same	0.234948	no	no	no	no	no	no
cg28115523_TC21	chr10:4043883	chr10:6302657	pass	yes	0.977782	0.976603	0.973231	0.976332	0.9913	1	0.9792	0.9886	same	same	same	same	0	no	no	no	no	no	no
cg28115625_BC21	chr10:4053602	chr10:6292938	pass	yes	0.839541	0.838089	0.883674	0.887104	0.8933	0.7976	1	0.913	same	same	same	same	0.770333	no	no	no	no	no	no
cg28115630_TC21	chr10:4053802	chr10:6292738	pass	yes	0.820384	0.832803	0.806011	0.80981	0.8387	0.8359	0.9175	0.9028	same	same	same	same	0.328099	no	no	no	no	no	no
cg28115869_BC21	chr10:4077794	chr10:6268746	pass	yes	0.923837	0.927219	0.933651	0.931889	0.8557	0.8427	0.8559	0.8471	same	same	same	same	0.16122	no	no	no	no	no	no
cg28115879_BC21	chr10:4078709	chr10:6267831	pass	yes	0.906977	0.90912	0.890429	0.89494	0.9533	0.9182	0.959	0.9149	same	same	same	same	0.727139	no	no	no	no	no	no
cg28115899_TC21	chr10:4080009	chr10:6266531	pass	yes	0.608214	0.612623	0.63645	0.622703	0.663	0.6667	0.7054	0.806	same	same	same	same	0.277928	no	no	no	no	no	no
cg28115955_TC21	chr10:4085208	chr10:6261332	pass	yes	0.886047	0.879274	0.870395	0.873093	0.935	0.9444	0.9137	0.9298	same	same	same	same	0.291426	no	no	no	no	no	no
cg28116112_TC21	chr10:4097392	chr10:6249148	pass	yes	0.373389	0.376258	0.424695	0.399109	0.5421	0.4211	0.5484	0.5631	same	same	same	same	0.611803	no	no	no	no	no	no
cg28116219_TC21	chr10:4105653	chr10:6240887	pass	yes	0.769116	0.787922	0.775565	0.776278	0.6712	0.6129	0.729	0.7093	same	same	same	same	0.366588	no	no	no	no	no	no
cg28116240_TC11	chr10:4107723	chr10:6238817	pass	yes	0.716728	0.704309	0.740279	0.741951	0.6716	0.7683	0.8276	0.8052	same	same	same	same	0.215306	no	no	no	no	no	no
cg28116255_BC21	chr10:4108710	chr10:6237830	pass	yes	0.816658	0.8317	0.78889	0.773593	0.8427	0.7386	0.82	0.9022	same	same	same	same	0.675044	no	no	no	no	no	no
cg28116304_TC11	chr10:4111645	chr10:6234895	pass	yes	0.51544	0.480983	0.486412	0.479524	0.5493	0.5185	0.4767	0.4493	same	same	same	same	0.788361	no	no	no	no	no	no
cg28116322_TC21	chr10:4112696	chr10:6233844	pass	yes	0.626851	0.621239	0.616045	0.610104	0.6916	0.7327	0.7327	0.7253	same	same	same	same	0.00187651	no	no	no	no	no	no
cg28116396_BC21	chr10:4120764	chr10:6225776	pass	yes	0.544748	0.539886	0.541241	0.488893	0.5625	0.5893	0.5341	0.5676	same	same	same	same	0.824709	no	no	no	no	no	no
cg28116399_BC21	chr10:4120898	chr10:6225642	pass	yes	0.093402	0.105611	0.065731	0.073733	0.0253	0.0741	0.0971	0.0112	same	same	same	same	0.902003	no	no	no	no	no	no
cg28116402_BC11	chr10:4120927	chr10:6225613	pass	yes	0.155093	0.20152	0.111327	0.11683	0.125	0.1913	0.1963	0.098	same	same	same	same	0.958445	no	no	no	no	no	no
cg28116433_TC21	chr10:4123659	chr10:6222881	pass	yes	0.250132	0.241585	0.242997	0.228171	0.3152	0.11	0.2111	0.1786	same	same	same	same	0	no	no	no	no	no	no
cg28116463_BC21	chr10:4126464	chr10:6220076	pass	yes	0.811446	0.819733	0.851381	0.837091	0.8354	0.8316	0.9241	0.8372	same	same	same	same	0.494905	no	no	no	no	no	no
cg28116496_BC21	chr10:4128763	chr10:6217777	pass	yes	0.66001	0.662628	0.667515	0.653157	0.8222	0.784	0.8276	0.8679	same	same	same	same	0.557208	no	no	no	no	no	no
cg28116521_BC11	chr10:4130229	chr10:6216311	pass	yes	0.636095	0.639883	0.621522	0.622897	0.7164	0.7349	0.8471	0.8358	same	same	same	same	0.534068	no	no	no	no	no	no
cg28116646_TC21	chr10:4142995	chr10:6203545	pass	yes	0.875387	0.868749	0.82093	0.829563	0.8276	0.8455	0.8922	0.8778	same	same	same	same	0.709111	no	no	no	no	no	no
cg28116694_TC11	chr10:4146028	chr10:6200512	pass	yes	0.950951	0.94636	0.926783	0.92237	0.9314	0.9082	0.9186	0.9204	same	same	same	same	0.242607	no	no	no	no	no	no
cg28116885_TC21	chr10:4162541	chr10:6183999	pass	yes	0.514568	0.590165	0.481914	0.512708	0.6022	0.56	0.4545	0.6154	same	same	same	same	0.830864	no	no	no	no	no	no
cg28116890_BC11	chr10:4163081	chr10:6183459	pass	yes	0.893581	0.901315	0.899236	0.902947	0.8404	0.92	0.9494	0.9059	same	same	same	same	0.68218	no	no	no	no	no	no
cg28116930_TC21	chr10:4166484	chr10:6180056	pass	yes	0.978423	0.978702	0.973941	0.979827	0.9737	0.9783	1	0.9615	same	same	same	same	0.305272	no	no	no	no	no	no
cg28117414_TC21	chr10:4213087	chr10:6133453	pass	yes	0.968128	0.968531	0.966862	0.966507	0.9732	0.9744	0.9717	0.9783	same	same	same	same	0.0525763	no	no	no	no	no	no
cg28117416_TC21	chr10:4213186	chr10:6133354	pass	yes	0.922833	0.911212	0.931928	0.920402	0.9474	0.9194	0.9256	0.9462	same	same	same	same	0.849619	no	no	no	no	no	no
cg28117876_BC21	chr10:4260441	chr10:6086099	pass	yes	0.752177	0.761249	0.731702	0.722673	0.8235	0.6941	0.809	0.7526	same	same	same	same	0.737687	no	no	no	no	no	no
cg28117888_TC11	chr10:4261468	chr10:6085072	pass	yes	0.72389	0.72474	0.741214	0.714851	0.8095	0.7626	0.728	0.6357	same	same	same	same	0.351198	no	no	no	no	no	no
cg28117944_TC11	chr10:4265912	chr10:6080628	pass	yes	0.401873	0.415453	0.359175	0.324737	0.3529	0.3134	0.2597	0.3067	same	same	same	same	0.370257	no	no	no	no	no	no
cg28117956_BC11	chr10:4266373	chr10:6080167	pass	yes	0.031406	0.029274	0.026385	0.022868	0.04	0	0.0541	0.0222	same	same	same	same	0	no	no	no	no	no	no
cg28117995_BC11	chr10:4266848	chr10:6079692	pass	yes	0.016184	0.015948	0.016864	0.013468	0	0.0225	0.0312	0.0159	same	same	same	same	0.263448	no	no	no	no	no	no
cg28118001_TC21	chr10:4266961	chr10:6079579	pass	yes	0.144571	0.134849	0.153037	0.125015	0.1379	0.1358	0.0784	0.1154	same	same	same	same	0.420418	no	no	no	no	no	no
cg28118017_BC21	chr10:4267739	chr10:6078801	pass	yes	0.951663	0.960589	0.943673	0.941309	0.913	0.9397	0.8687	0.9022	same	same	same	same	0.352915	no	no	no	no	no	no
cg28118119_BC11	chr10:4276162	chr10:6070378	pass	yes	0.99212	0.991725	0.991627	0.990815	0.9677	0.939	0.987	1	same	same	same	same	0.251241	no	no	no	no	no	no
cg28118253_TC21	chr10:4286191	chr10:6060349	pass	yes	0.922994	0.918966	0.929481	0.913856	0.8974	0.8269	0.875	0.8321	same	same	same	same	0.626996	no	no	no	no	no	no
cg28118330_BC11	chr10:4293681	chr10:6052859	pass	yes	0.72291	0.706423	0.724318	0.722448	0.8058	0.7949	0.8468	0.8247	same	same	same	same	0.280409	no	no	no	no	no	no
cg28118331_BC11	chr10:4293814	chr10:6052726	pass	yes	0.793345	0.795343	0.813504	0.814024	0.6897	0.6337	0.7315	0.7051	same	same	same	same	0.087594	no	no	no	no	no	no
cg28118442_BC21	chr10:4304301	chr10:6042239	pass	yes	0.685888	0.697569	0.722985	0.720355	0.8475	0.675	0.8148	0.7953	same	same	same	same	0.918233	no	no	no	no	no	no
cg28118454_BC21	chr10:4305045	chr10:6041495	pass	yes	0.948262	0.952245	0.938735	0.952578	0.9237	0.898	0.9444	0.8727	same	same	same	same	0.614674	no	no	no	no	no	no
cg28118640_TC21	chr10:4321548	chr10:6024992	pass	yes	0.699279	0.673182	0.700204	0.681723	0.5882	0.5983	0.7431	0.6311	same	same	same	same	0.332008	no	no	no	no	no	no
cg28118762_BC11	chr10:4333599	chr10:6012941	pass	yes	0.044245	0.047994	0.048974	0.050033	0.0187	0.0331	0.0459	0.0381	same	same	same	same	0.116722	no	no	no	no	no	no
cg28118897_BC21	chr10:4341574	chr10:6004966	pass	yes	0.081362	0.10842	0.095153	0.12567	0.0926	0.0444	0.0196	0.1154	same	same	same	same	0.890195	no	no	no	no	no	no
cg28118955_TC11	chr10:4346802	chr10:5999738	pass	yes	0.511247	0.543051	0.612277	0.62282	0.619	0.55	0.4545	0.625	same	same	same	same	0.943327	no	no	no	no	no	no
cg28118971_BC21	chr10:4346977	chr10:5999563	pass	yes	0.049008	0.044023	0.062797	0.054956	0	0	0.0189	0.0238	same	same	same	same	0.8177	no	no	no	no	no	no
cg28118986_BC21	chr10:4347740	chr10:5998800	pass	yes	0.977899	0.97937	0.978067	0.975549	0.9756	0.9903	0.9906	0.9872	same	same	same	same	0	no	no	no	no	no	no
cg28118991_BC21	chr10:4347821	chr10:5998719	pass	yes	0.903175	0.907988	0.89551	0.897992	0.9655	0.9381	0.9636	0.9595	same	same	same	same	0.151567	no	no	no	no	no	no
cg28118995_TC21	chr10:4347963	chr10:5998577	pass	yes	0.96904	0.972793	0.961746	0.966118	1	0.9753	0.9762	0.8714	same	same	same	same	0.794213	no	no	no	no	no	no
cg28119071_BC21	chr10:4353759	chr10:5992781	pass	yes	0.923168	0.926445	0.912261	0.923027	0.9778	0.939	0.9787	0.9643	same	same	same	same	0.309644	no	no	no	no	no	no
cg28119084_BC11	chr10:4354238	chr10:5992302	pass	yes	0.796361	0.77586	0.793321	0.789566	0.9714	0.9082	0.9775	0.9429	same	same	same	same	0.253296	no	no	no	no	no	no
cg28119173_TC21	chr10:4356611	chr10:5989929	pass	yes	0.730877	0.715921	0.744688	0.722672	0.8352	0.8235	0.9231	0.8774	same	same	same	same	0.123555	no	no	no	no	no	no
cg28119306_TC21	chr10:4368657	chr10:5977883	pass	yes	0.87327	0.862291	0.872072	0.868665	0.9348	0.8796	0.9462	0.8824	same	same	same	same	0.00886312	no	no	no	no	no	no
cg28119309_BC21	chr10:4368800	chr10:5977740	pass	yes	0.89163	0.897254	0.8693	0.904614	0.96	0.9753	0.9701	0.9714	same	same	same	same	0.95021	no	no	no	no	no	no
cg28119310_TC21	chr10:4368805	chr10:5977735	pass	yes	0.934597	0.929446	0.91764	0.926035	0.9697	0.9765	1	0.9851	same	same	same	same	0	no	no	no	no	no	no
cg28119325_TC21	chr10:4369089	chr10:5977451	pass	yes	0.97312	0.96811	0.961636	0.965375	0.9844	0.9806	0.9531	0.9836	same	same	same	same	0.0399919	no	no	no	no	no	no
cg28119334_BC21	chr10:4369228	chr10:5977312	pass	yes	0.951631	0.959786	0.942775	0.950286	1	1	0.9667	0.9583	same	same	same	same	0.245247	no	no	no	no	no	no
cg28119347_TC21	chr10:4369555	chr10:5976985	pass	yes	0.860505	0.868271	0.833585	0.833812	0.9818	0.9294	0.9375	0.9062	same	same	same	same	0.861193	no	no	no	no	no	no
cg28119469_TC21	chr10:4377987	chr10:5968553	pass	yes	0.97882	0.982716	0.976594	0.981045	0.9762	0.9718	0.9789	0.9747	same	same	same	same	0	no	no	no	no	no	no
cg28119566_BC21	chr10:4386643	chr10:5959897	pass	yes	0.011311	0.013721	0.013092	0.011228	0.0364	0	0	0	same	same	same	same	0.322595	no	no	no	no	no	no
cg28119797_TC21	chr10:4388253	chr10:5958287	pass	yes	0.013076	0.011076	0.011314	0.010023	0	0	0	0	same	same	same	same	0.085501	no	no	no	no	no	no
cg28119811_BC21	chr10:4388522	chr10:5958018	pass	yes	0.010778	0.011697	0.012423	0.009199	0	0	0.0084	0	same	same	same	same	0.41181	no	no	no	no	no	no
cg28119820_TC21	chr10:4388662	chr10:5957878	pass	yes	0.063845	0.06515	0.048223	0.047854	0	0.0111	0	0	same	same	same	same	0.273516	no	no	no	no	no	no
cg28119827_TC21	chr10:4388995	chr10:5957545	pass	yes	0.094856	0.091606	0.084456	0.07394	0.0467	0.0526	0.0965	0.0278	same	same	same	same	0.665339	no	no	no	no	no	no
cg28119831_TC21	chr10:4389196	chr10:5957344	pass	yes	0.031726	0.031001	0.030839	0.02993	0.009	0	0.0179	0.0096	same	same	same	same	0.0154862	no	no	no	no	no	no
cg28119849_TC21	chr10:4391381	chr10:5955159	pass	yes	0.423685	0.49034	0.472475	0.557201	0.4384	0.6087	0.6495	0.6163	same	same	same	same	0.984124	no	no	no	no	no	no
cg28119851_TC21	chr10:4391888	chr10:5954652	pass	yes	0.471869	0.578752	0.461863	0.597402	0.3298	0.39	0.3895	0.4578	same	same	same	same	0.840884	no	no	no	no	no	no
cg28119854_BC21	chr10:4392069	chr10:5954471	pass	yes	0.102086	0.153872	0.112155	0.176494	0.039	0.1158	0.0833	0.1098	same	same	same	same	0.918531	no	no	no	no	no	no
cg28119952_BC21	chr10:4403894	chr10:5942646	pass	yes	0.82114	0.82644	0.812084	0.812431	0.9619	0.8818	0.9304	0.9277	same	same	same	same	0.641091	no	no	no	no	no	no
cg28119996_TC21	chr10:4407289	chr10:5939251	pass	yes	0.556949	0.636946	0.787553	0.835324	0.4286	0.553	0.7103	0.6809	same	same	same	same	0.923371	no	no	no	up	up	no
cg28120000_TC11	chr10:4407920	chr10:5938620	pass	yes	0.957597	0.955417	0.954997	0.953117	0.9341	0.9756	0.9537	0.9894	same	same	same	same	0.226839	no	no	no	no	no	no
cg28120072_BC21	chr10:4413324	chr10:5933216	pass	yes	0.901393	0.889923	0.882223	0.888027	0.9744	0.9667	0.9817	0.981	same	same	same	same	0.238796	no	no	no	no	no	no
cg28120092_TC21	chr10:4414583	chr10:5931957	pass	yes	0.888354	0.890621	0.888107	0.884292	0.8984	0.931	0.9569	0.9727	same	same	same	same	0.340543	no	no	no	no	no	no
cg28120093_BC21	chr10:4414610	chr10:5931930	pass	yes	0.871279	0.873186	0.867845	0.877919	0.9692	0.9244	0.9643	0.9352	same	same	same	same	0.323036	no	no	no	no	no	no
cg28120094_BC21	chr10:4414634	chr10:5931906	pass	yes	0.784997	0.781123	0.746408	0.758427	0.9508	0.9492	0.9316	0.944	same	same	same	same	0.904806	no	no	no	no	no	no
cg28120210_TC21	chr10:4426586	chr10:5919954	pass	yes	0.973438	0.972593	0.972765	0.972205	0.9561	0.9549	0.9561	0.9375	same	same	same	same	0	no	no	no	no	no	no
cg28120224_TC21	chr10:4427234	chr10:5919306	pass	yes	0.883225	0.883284	0.862907	0.862365	0.9574	0.9863	0.9655	0.954	same	same	same	same	0.126294	no	no	no	no	no	no
cg28120225_BC21	chr10:4427249	chr10:5919291	pass	yes	0.905807	0.903842	0.889915	0.889829	0.9444	0.9861	0.9506	0.987	same	same	same	same	0.0644221	no	no	no	no	no	no
cg28120270_TO21	chr10:4430622	chr10:5915918	pass	yes	0.62279	0.613548	0.626501	0.587941	0.6449	0.6931	0.8148	0.7067	same	same	same	same	0.278623	no	no	no	no	no	no
cg28120270_TC11	chr10:4430622	chr10:5915918	pass	yes	0.625188	0.616569	0.644566	0.621816	0.6449	0.6931	0.8148	0.7067	same	same	same	same	0.62572	no	no	no	no	no	no
cg28120342_BC11	chr10:4432697	chr10:5913843	pass	yes	0.016609	0.017663	0.016831	0.015053	0.0303	0	0	0	same	same	same	same	0.263485	no	no	no	no	no	no
cg28120359_BC21	chr10:4432917	chr10:5913623	pass	yes	0.01045	0.011172	0.009245	0.010018	0	0	0	0	same	same	same	same	0.683139	no	no	no	no	no	no
cg28120390_TC21	chr10:4434863	chr10:5911677	pass	yes	0.977894	0.980556	0.968532	0.979463	0.9869	0.9658	0.9535	0.9712	same	same	same	same	0.668197	no	no	no	no	no	no
cg28120874_TC21	chr10:4481974	chr10:5864566	pass	yes	0.723129	0.716716	0.637977	0.644019	0.7451	0.6759	0.6562	0.6237	same	same	same	same	0.906051	no	no	no	no	no	no
cg28120881_TC21	chr10:4482329	chr10:5864211	pass	yes	0.735907	0.712946	0.610457	0.582582	0.68	0.6727	0.6047	0.701	same	same	same	same	0.880254	no	no	no	no	no	no
cg28120884_TC21	chr10:4482484	chr10:5864056	pass	yes	0.380072	0.386181	0.297128	0.300068	0.3115	0.3929	0.2195	0.2464	same	same	same	same	0.94203	no	no	no	no	no	no
cg28120885_BC21	chr10:4482496	chr10:5864044	pass	yes	0.370693	0.372704	0.296191	0.29181	0.3939	0.3333	0.2763	0.25	same	same	same	same	0.901473	no	no	no	no	no	no
cg28120886_TC21	chr10:4482508	chr10:5864032	pass	yes	0.706184	0.725728	0.605925	0.616124	0.7286	0.6824	0.6463	0.7164	same	same	same	same	0.930292	no	no	no	no	no	no
cg28120976_TC21	chr10:4490307	chr10:5856233	pass	yes	0.853126	0.851639	0.853732	0.867687	0.8148	0.878	0.8224	0.82	same	same	same	same	0.370022	no	no	no	no	no	no
cg28121041_TC11	chr1:24853565	chr1:24910410	pass	yes	0.726385	0.719966	0.74824	0.745616	0.6984	0.6607	0.7869	0.7451	same	same	same	same	0.105263	no	no	no	no	no	no
cg28121139_BC21	chr10:4509985	chr10:5836555	pass	yes	0.964551	0.904539	0.966087	0.965313	0.8919	0.9101	0.8933	0.9302	same	same	same	same	0.280893	no	no	no	no	no	no
cg28121140_BC21	chr10:4509988	chr10:5836552	pass	yes	0.709077	0.697501	0.676677	0.67826	0.6761	0.6364	0.6933	0.5747	same	same	same	same	0.176336	no	no	no	no	no	no
cg28121149_BC21	chr10:4511370	chr10:5835170	pass	yes	0.950565	0.95699	0.940983	0.951172	0.9892	0.9892	0.9667	0.98	same	same	same	same	0.346103	no	no	no	no	no	no
cg28121151_BC21	chr10:4511643	chr10:5834897	pass	yes	0.9611	0.963922	0.959946	0.965981	0.9111	0.9278	0.951	0.9524	same	same	same	same	0	no	no	no	no	no	no
cg28121168_BC21	chr10:4513204	chr10:5833336	pass	yes	0.907215	0.917121	0.918956	0.916767	0.9065	0.8901	0.8919	0.8571	same	same	same	same	0.0795281	no	no	no	no	no	no
cg28121306_BC11	chr10:4530940	chr10:5815600	pass	yes	0.706886	0.799719	0.693052	0.799089	0.6571	0.7245	0.5149	0.7326	same	same	same	same	0.952714	no	no	no	no	no	no
cg28121556_BC11	chr10:4558814	chr10:5787726	pass	yes	0.931301	0.931168	0.924786	0.931078	0.973	0.9633	0.9519	0.9916	same	same	same	same	0	no	no	no	no	no	no
cg28121650_BC11	chr10:4570248	chr10:5776292	pass	yes	0.733352	0.740555	0.73271	0.744603	0.9016	0.8571	0.9242	0.9118	same	same	same	same	0	no	no	no	no	no	no
cg28121777_TC21	chr10:4586933	chr10:5759607	pass	yes	0.251969	0.242806	0.206142	0.207475	0.21	0.1488	0.1765	0.1667	same	same	same	same	0.785794	no	no	no	no	no	no
cg28122045_BC21	chr10:4612018	chr10:5734522	pass	yes	0.042526	0.041627	0.049285	0.045164	0.0161	0	0.0253	0.0408	same	same	same	same	0.877338	no	no	no	no	no	no
cg28122047_TC11	chr10:4612039	chr10:5734501	pass	yes	0.071464	0.065112	0.089419	0.061007	0.0161	0	0.026	0.0357	same	same	same	same	0.645943	no	no	no	no	no	no
cg28122074_BC21	chr10:4613399	chr10:5733141	pass	yes	0.239985	0.210222	0.193482	0.162093	0.2645	0.1053	0.1043	0.1456	same	same	same	same	0.899306	no	no	no	no	no	no
cg28122132_BC21	chr10:4620542	chr10:5725998	pass	yes	0.793018	0.788268	0.796263	0.745926	0.8571	0.719	0.7879	0.7407	same	same	same	same	0.816474	no	no	no	no	no	no
cg28122134_BC21	chr10:4620660	chr10:5725880	pass	yes	0.784835	0.694079	0.712466	0.656063	0.7162	0.562	0.6797	0.514	same	same	same	same	0.830699	no	no	no	no	no	no
cg28122137_TC21	chr10:4620915	chr10:5725625	pass	yes	0.111766	0.108336	0.094445	0.080072	0.1368	0.0808	0.0968	0.0851	same	same	same	same	0.326418	no	no	no	no	no	no
cg28122145_BC21	chr10:4621094	chr10:5725446	pass	yes	0.134755	0.124714	0.111923	0.093504	0.0303	0.0758	0.0581	0.0959	same	same	same	same	0.812521	no	no	no	no	no	no
cg28122146_TC21	chr10:4621122	chr10:5725418	pass	yes	0.077692	0.078788	0.056667	0.050156	0.0417	0.0484	0.0897	0.0645	same	same	same	same	0.865981	no	no	no	no	no	no
cg28122149_TC21	chr10:4621215	chr10:5725325	pass	yes	0.097824	0.096197	0.065697	0.05799	0.0448	0.0175	0.0256	0.0526	same	same	same	same	0.731509	no	no	no	no	no	no
cg28122161_TC21	chr10:4621750	chr10:5724790	pass	yes	0.216227	0.207356	0.18168	0.163347	0.1529	0.2105	0.1625	0.1311	same	same	same	same	0.676155	no	no	no	no	no	no
cg28122257_BC21	chr10:4632285	chr10:5714255	pass	yes	0.648384	0.606154	0.464703	0.394258	0.6739	0.7586	0.4507	0.3934	same	same	same	same	0.988426	no	down	no	down	down	no
cg28122279_TC21	chr10:4633594	chr10:5712946	pass	yes	0.523881	0.493898	0.480635	0.387217	0.5109	0.625	0.6	0.5205	same	same	same	same	0.930177	no	no	no	no	no	no
cg28122763_BC21	chr10:4686705	chr10:5659835	pass	yes	0.895549	0.896075	0.900974	0.903385	0.9538	0.9538	0.9762	0.9636	same	same	same	same	0.702009	no	no	no	no	no	no
cg28122935_BC21	chr10:4709243	chr10:5637297	pass	yes	0.974207	0.97465	0.970896	0.97672	0.9333	0.9109	0.9646	0.9583	same	same	same	same	0.643009	no	no	no	no	no	no
cg28122946_BC21	chr10:4710037	chr10:5636503	pass	yes	0.230621	0.177697	0.215069	0.219432	0.1967	0.0761	0.125	0.1857	same	same	same	same	0.770567	no	no	no	no	no	no
cg28122956_BC21	chr10:4710277	chr10:5636263	pass	yes	0.411599	0.480423	0.304881	0.429741	0.4366	0.6	0.5063	0.7	same	same	same	same	0.971025	no	no	no	no	no	no
cg28123059_BC11	chr10:4713543	chr10:5632997	pass	yes	0.93784	0.942304	0.914508	0.938238	0.9273	0.9577	0.8611	0.9184	same	same	same	same	0.8761	no	no	no	no	no	no
cg28123241_TC21	chr10:4734722	chr10:5611818	pass	yes	0.975878	0.979045	0.973864	0.972918	0.972	0.9326	0.9802	0.978	same	same	same	same	0.506013	no	no	no	no	no	no
cg28123467_BC21	chr10:4770694	chr10:5575846	pass	yes	0.848051	0.844549	0.841817	0.835726	0.878	0.8242	0.8649	0.8158	same	same	same	same	0.867778	no	no	no	no	no	no
cg28123476_TC11	chr10:4772959	chr10:5573581	pass	yes	0.74755	0.74861	0.783117	0.778522	0.8056	0.8182	0.8356	0.8065	same	same	same	same	0.356583	no	no	no	no	no	no
cg28123663_BC21	chr10:4797348	chr10:5549192	pass	yes	0.840854	0.788211	0.830475	0.833415	0.8316	0.8352	0.8795	0.8161	same	same	same	same	0.464823	no	no	no	no	no	no
cg28123742_TC11	chr10:4814517	chr10:5532023	pass	yes	0.573461	0.578626	0.578386	0.57784	0.7423	0.7019	0.7426	0.8041	same	same	same	same	0	no	no	no	no	no	no
cg28123937_TC11	chr10:4837713	chr10:5508827	pass	yes	0.67325	0.674438	0.67909	0.687894	0.9062	0.9302	0.9688	0.9268	same	same	same	same	0.56358	no	no	no	no	no	no
cg28123969_TC11	chr10:4841000	chr10:5505540	pass	yes	0.874324	0.881528	0.876018	0.89088	0.871	0.9121	0.9072	0.9342	same	same	same	same	0.28913	no	no	no	no	no	no
cg28124170_TC21	chr10:4875212	chr10:5471328	pass	yes	0.981928	0.982645	0.983779	0.980386	0.9866	0.9866	0.969	0.9508	same	same	same	same	0.121882	no	no	no	no	no	no
cg28124254_TC21	chr10:4889253	chr10:5457287	pass	yes	0.854509	0.87895	0.86891	0.881418	0.8722	0.8268	0.9134	0.875	same	same	same	same	0.270841	no	no	no	no	no	no
cg28124347_TC11	chr10:4900449	chr10:5446091	pass	yes	0.648447	0.647461	0.677478	0.670996	0.7647	0.7712	0.8774	0.9167	same	same	same	same	0.38256	no	no	no	no	no	no
cg28124387_TC11	chr10:4906778	chr10:5439762	pass	yes	0.686862	0.684233	0.692275	0.683783	0.9194	0.8448	0.8642	0.84	same	same	same	same	0.0724161	no	no	no	no	no	no
cg28124435_TC11	chr10:4911272	chr10:5435268	pass	yes	0.643748	0.637133	0.700275	0.725101	0.8696	0.8421	0.8421	1	same	same	same	same	0.843936	no	no	no	no	no	no
cg28124436_TC11	chr10:4911276	chr10:5435264	pass	yes	0.793105	0.794002	0.8594	0.875561	0.9565	0.8462	0.9474	1	same	same	same	same	0.900532	no	no	no	no	no	no
cg28124438_TC11	chr10:4911296	chr10:5435244	pass	yes	0.773702	0.768127	0.834158	0.836173	0.8276	0.8684	0.9565	0.8667	same	same	same	same	0.598259	no	no	no	no	no	no
cg28124533_TC21	chr1:100562529	chr1:102459106	pass	yes	0.271562	0.268775	0.274226	0.266927	0.4342	0.4167	0.4658	0.3714	same	same	same	same	0	no	no	no	no	no	no
cg28125250_BC11	chr10:5019211	chr10:5327329	pass	yes	0.669329	0.667918	0.647475	0.668801	0.6786	0.631	0.7604	0.7614	same	same	same	same	0.666753	no	no	no	no	no	no
cg28125296_BC11	chr10:5028522	chr10:5318018	pass	yes	0.875347	0.882134	0.899379	0.891824	0.9518	0.9196	0.9464	0.8878	same	same	same	same	0.199012	no	no	no	no	no	no
cg28125452_BC21	chr10:5044885	chr10:5301655	pass	yes	0.960829	0.969576	0.964704	0.967666	0.972	0.9733	0.9688	0.9636	same	same	same	same	0	no	no	no	no	no	no
cg28125572_BC11	chr10:5056666	chr10:5289874	pass	yes	0.749494	0.758902	0.75187	0.756246	0.8624	0.9375	0.9018	0.9167	same	same	same	same	0.0988814	no	no	no	no	no	no
cg28125610_TC11	chr10:5060960	chr10:5285580	pass	yes	0.945464	0.945884	0.9503	0.95067	0.8889	0.8828	0.9098	0.89	same	same	same	same	0.138629	no	no	no	no	no	no
cg28125677_BC21	chr10:5068817	chr10:5277723	pass	yes	0.961402	0.958449	0.95791	0.962378	0.9778	0.973	0.9554	0.9787	same	same	same	same	0.127073	no	no	no	no	no	no
cg28125682_TC21	chr10:5069134	chr10:5277406	pass	yes	0.676396	0.660296	0.707289	0.700876	0.7383	0.7295	0.6699	0.71	same	same	same	same	0.853877	no	no	no	no	no	no
cg28125927_TC11	chr10:5090229	chr10:5256311	pass	yes	0.743131	0.745631	0.818877	0.832247	0.963	0.8947	0.9565	0.96	same	same	same	same	0.830203	no	no	no	no	no	no
cg28125987_TC21	chr10:5097657	chr10:5248883	pass	yes	0.894543	0.8901	0.872722	0.870819	0.9247	0.9009	0.9314	0.9342	same	same	same	same	0.430557	no	no	no	no	no	no
cg28126010_BC21	chr10:5100891	chr10:5245649	pass	yes	0.944065	0.942458	0.934564	0.937918	0.9412	0.9727	0.9605	0.9286	same	same	same	same	0.32352	no	no	no	no	no	no
cg28126116_TC21	chr10:5114633	chr10:5231907	pass	yes	0.972421	0.974426	0.968294	0.97132	0.9915	0.9646	1	0.9918	same	same	same	same	0.18916	no	no	no	no	no	no
cg28126436_TC21	chr10:5159120	chr10:5187420	pass	yes	0.969033	0.966113	0.970534	0.969999	0.9733	0.9286	0.9388	0.9125	same	same	same	same	0.0798505	no	no	no	no	no	no
cg28126636_BC21	chr10:5180420	chr10:5166120	pass	yes	0.975467	0.977469	0.975064	0.974273	0.9714	0.9397	0.9928	0.9451	same	same	same	same	0.238879	no	no	no	no	no	no
cg28126693_BC21	chr10:5185968	chr10:5160572	pass	yes	0.982885	0.982872	0.980284	0.981146	0.96	0.9643	0.9882	0.9495	same	same	same	same	0	no	no	no	no	no	no
cg28126759_BC21	chr10:5194659	chr10:5151881	pass	yes	0.076408	0.065663	0.040586	0.029612	0	0.0286	0.0213	0.0109	same	same	same	same	0.87668	no	no	no	no	no	no
cg28126760_TC21	chr10:5194688	chr10:5151852	pass	yes	0.029367	0.028783	0.026057	0.022503	0	0	0	0.0244	same	same	same	same	0.319965	no	no	no	no	no	no
cg28126871_TC21	chr10:5207575	chr10:5138965	pass	yes	0.645672	0.644675	0.670059	0.645083	0.6162	0.6531	0.7449	0.7586	same	same	same	same	0.153476	no	no	no	no	no	no
cg28126902_TC21	chr10:5210873	chr10:5135667	pass	yes	0.979759	0.974957	0.978999	0.976436	0.9565	0.96	0.9897	0.9541	same	same	same	same	0.264169	no	no	no	no	no	no
cg28127389_BC21	chr10:5264434	chr10:5082106	pass	yes	0.814554	0.790106	0.774038	0.789451	0.7054	0.7103	0.7564	0.7404	same	same	same	same	0.341219	no	no	no	no	no	no
cg28127395_BC11	chr10:5264652	chr10:5081888	pass	yes	0.508832	0.4786	0.4854	0.50679	0.375	0.2655	0.3398	0.4194	same	same	same	same	0.240525	no	no	no	no	no	no
cg28127458_TC21	chr10:5274678	chr10:5071862	pass	yes	0.715334	0.706907	0.773058	0.714886	0.6343	0.5917	0.7388	0.7031	same	same	same	same	0.63194	no	no	no	no	no	no
cg28127516_BC21	chr10:5288506	chr10:5058034	pass	yes	0.505222	0.487682	0.551033	0.535944	0.3596	0.4051	0.5	0.5	same	same	same	same	0.759408	no	no	no	no	no	no
cg28127523_TC21	chr10:5289139	chr10:5057401	pass	yes	0.743171	0.737088	0.739997	0.748569	0.725	0.8351	0.8	0.7273	same	same	same	same	0.263831	no	no	no	no	no	no
cg28127533_BC21	chr10:5289462	chr10:5057078	pass	yes	0.58522	0.570139	0.677013	0.646587	0.7024	0.6375	0.7234	0.8023	same	same	same	same	0.938268	no	no	no	no	no	no
cg28127535_BC11	chr10:5289519	chr10:5057021	pass	yes	0.739584	0.7363	0.724651	0.721802	0.8431	0.828	0.8539	0.8646	same	same	same	same	0	no	no	no	no	no	no
cg28127679_TC21	chr10:5305739	chr10:5040801	pass	yes	0.513715	0.458003	0.582021	0.514916	0.3295	0.3776	0.5	0.64	same	same	same	same	0.865613	no	no	no	no	no	no
cg28127680_BC21	chr10:5305776	chr10:5040764	pass	yes	0.542685	0.513627	0.572691	0.518085	0.5165	0.5455	0.6429	0.5577	same	same	same	same	0.572369	no	no	no	no	no	no
cg28127792_BC21	chr10:5317869	chr10:5028671	pass	yes	0.044895	0.04301	0.024824	0.033124	0	0.0087	0.0179	0.0745	same	same	same	same	0.827532	no	no	no	no	no	no
cg28127821_BC21	chr10:5322606	chr10:5023934	pass	yes	0.70831	0.662632	0.760745	0.746433	0.7546	0.6911	0.8272	0.8833	same	same	same	same	0.917055	no	no	no	no	no	no
cg28128248_TC11	chr1:105022654	chr1:106919231	pass	yes	0.604881	0.601419	0.606993	0.594867	0.7746	0.7547	0.7558	0.72	same	same	same	same	0	no	no	no	no	no	no
cg28128468_BC21	chr10:5405914	chr10:4940626	pass	yes	0.727713	0.699991	0.772688	0.761158	0.8312	0.859	0.9259	0.878	same	same	same	same	0.82736	no	no	no	no	no	no
cg28128502_BC11	chr10:5411107	chr10:4935433	pass	yes	0.568829	0.669845	0.482828	0.621894	0.5781	0.6	0.338	0.459	same	same	same	same	0.972752	no	no	no	no	no	no
cg28128567_BC21	chr10:5419678	chr10:4926862	pass	yes	0.971649	0.971015	0.97132	0.971994	0.977	0.9764	0.977	0.967	same	same	same	same	0	no	no	no	no	no	no
cg28129523_TC21	chr10:5550593	chr10:4795947	pass	yes	0.031331	0.030491	0.033894	0.032146	0	0	0	0	same	same	same	same	0.0189616	no	no	no	no	no	no
cg28129526_TC21	chr10:5550662	chr10:4795878	pass	yes	0.042043	0.040362	0.048297	0.039792	0.0256	0	0	0	same	same	same	same	0.327105	no	no	no	no	no	no
cg28129541_TC21	chr10:5551434	chr10:4795106	pass	yes	0.967814	0.965584	0.964159	0.957387	0.9565	0.9612	0.9159	0.9	same	same	same	same	0.584607	no	no	no	no	no	no
cg28129543_TC11	chr10:5551593	chr10:4794947	pass	yes	0.67682	0.650565	0.605242	0.587652	0.5778	0.6282	0.7286	0.6234	same	same	same	same	0.875013	no	no	no	no	no	no
cg28129667_BC21	chr10:5570092	chr10:4776448	pass	yes	0.297646	0.271818	0.319149	0.299204	0.3663	0.328	0.3525	0.4101	same	same	same	same	0.592078	no	no	no	no	no	no
cg28129691_BC11	chr10:5573091	chr10:4773449	pass	yes	0.778747	0.758738	0.788933	0.769969	0.949	0.9052	0.9194	0.9024	same	same	same	same	0.532683	no	no	no	no	no	no
cg28129804_TC11	chr10:5593623	chr10:4752917	pass	yes	0.416812	0.369951	0.43485	0.415	0.359	0.3786	0.3945	0.4944	same	same	same	same	0.859606	no	no	no	no	no	no
cg28129808_TC21	chr10:5593866	chr10:4752674	pass	yes	0.167274	0.147479	0.157086	0.151138	0.1545	0.1304	0.1293	0.0577	same	same	same	same	0.109055	no	no	no	no	no	no
cg28129821_BC11	chr10:5595739	chr10:4750801	pass	yes	0.553712	0.63255	0.662851	0.648974	0.7228	0.7266	0.8197	0.7849	same	same	same	same	0.139494	no	no	no	no	no	no
cg28129822_TC21	chr10:5595770	chr10:4750770	pass	yes	0.929319	0.917479	0.931693	0.920994	0.8713	0.713	0.8696	0.7451	same	same	same	same	0.695983	no	no	no	no	no	no
cg28129830_TC21	chr10:5596757	chr10:4749783	pass	yes	0.584027	0.557955	0.816695	0.832237	0.566	0.5242	0.6988	0.701	same	same	same	same	0.955031	no	no	no	up	up	no
cg28129842_BC21	chr10:5598261	chr10:4748279	pass	yes	0.336777	0.286125	0.333225	0.283551	0.303	0.1935	0.2615	0.3393	same	same	same	same	0.537043	no	no	no	no	no	no
cg28129874_BC21	chr10:5600456	chr10:4746084	pass	yes	0.342304	0.313439	0.340003	0.350435	0.3469	0.3524	0.4062	0.2286	same	same	same	same	0.893942	no	no	no	no	no	no
cg28129924_BC21	chr10:5604273	chr10:4742267	pass	yes	0.804098	0.799825	0.814166	0.799859	0.8713	0.8372	0.9065	0.8167	same	same	same	same	0.644262	no	no	no	no	no	no
cg28130156_BC21	chr10:5634557	chr10:4711983	pass	yes	0.264711	0.243132	0.220031	0.177388	0.2329	0.2692	0.2135	0.1398	same	same	same	same	0.894946	no	no	no	no	no	no
cg28130172_BC21	chr10:5636937	chr10:4709603	pass	yes	0.809514	0.790492	0.902683	0.907126	0.8058	0.8447	0.9483	0.9407	same	same	same	same	0.965985	no	no	no	no	no	no
cg28130191_TC21	chr10:5639142	chr10:4707398	pass	yes	0.521587	0.478263	0.459227	0.476718	0.4118	0.4898	0.3789	0.4314	same	same	same	same	0.892027	no	no	no	no	no	no
cg28130193_BC21	chr10:5639174	chr10:4707366	pass	yes	0.573303	0.519889	0.501363	0.498034	0.6173	0.4512	0.5484	0.4889	same	same	same	same	0.551	no	no	no	no	no	no
cg28130194_TC21	chr10:5639255	chr10:4707285	pass	yes	0.096736	0.079745	0.078859	0.082009	0.0682	0.0649	0.0485	0.0417	same	same	same	same	0.339804	no	no	no	no	no	no
cg28130224_TC11	chr10:5643556	chr10:4702984	pass	yes	0.652909	0.642972	0.64717	0.651938	0.4793	0.5593	0.52	0.5856	same	same	same	same	0.367126	no	no	no	no	no	no
cg28130225_TC21	chr10:5643620	chr10:4702920	pass	yes	0.585409	0.578175	0.606127	0.586525	0.4206	0.4271	0.4202	0.3371	same	same	same	same	0	no	no	no	no	no	no
cg28131019_BC21	chr10:5735818	chr10:4610722	pass	yes	0.527614	0.464642	0.63043	0.619629	0.5584	0.5417	0.6719	0.75	same	same	same	same	0.812351	no	no	no	no	no	no
cg28131315_BC21	chr10:5791052	chr10:4555488	pass	yes	0.493849	0.462828	0.500077	0.501351	0.6422	0.5739	0.6237	0.6622	same	same	same	same	0.978903	no	no	no	no	no	no
cg28131424_BC21	chr10:5802206	chr10:4544334	pass	yes	0.912566	0.917327	0.91092	0.905466	0.93	0.9385	0.9245	0.9474	same	same	same	same	0.669145	no	no	no	no	no	no
cg28131425_TC21	chr10:5802211	chr10:4544329	pass	yes	0.952617	0.957074	0.942027	0.945359	0.9615	0.9412	0.9375	0.9583	same	same	same	same	0.362917	no	no	no	no	no	no
cg28131518_BC21	chr10:5805574	chr10:4540966	pass	yes	0.027039	0.026023	0.029139	0.025448	0	0	0	0	same	same	same	same	0	no	no	no	no	no	no
cg28131531_BC21	chr10:5805788	chr10:4540752	pass	yes	0.010717	0.010371	0.013279	0.010035	0	0	0	0	same	same	same	same	0.181622	no	no	no	no	no	no
cg28131535_BC21	chr10:5805857	chr10:4540683	pass	yes	0.010425	0.010575	0.011765	0.009928	0	0	0.0127	0	same	same	same	same	0.027748	no	no	no	no	no	no
cg28131632_BC21	chr10:5813884	chr10:4532656	pass	yes	0.666335	0.660852	0.651674	0.631789	0.6804	0.6222	0.7379	0.6807	same	same	same	same	0.452914	no	no	no	no	no	no
cg28131714_BC21	chr10:5821926	chr10:4524614	pass	yes	0.950979	0.944293	0.95906	0.969028	0.8889	0.942	0.9863	0.913	same	same	same	same	0.817714	no	no	no	no	no	no
cg28131729_TC21	chr10:5822671	chr10:4523869	pass	yes	0.913872	0.909267	0.893616	0.886865	0.8586	0.9327	0.85	0.9149	same	same	same	same	0.843724	no	no	no	no	no	no
cg28131784_TC21	chr10:5823848	chr10:4522692	pass	yes	0.005861	0.006545	0.00618	0.006039	0	0	0	0	same	same	same	same	0.36283	no	no	no	no	no	no
cg28131785_BC11	chr10:5823858	chr10:4522682	pass	yes	0.016076	0.012309	0.005429	0.004493	0	0	0	0	same	same	same	same	0.929033	no	no	no	no	no	no
cg28131805_TC11	chr10:5824157	chr10:4522383	pass	yes	0.019258	0.014275	0.020345	0.018462	0	0	0	0	same	same	same	same	0.448447	no	no	no	no	no	no
cg28131858_BC21	chr10:5828503	chr10:4518037	pass	yes	0.929875	0.922167	0.900189	0.896702	0.8346	0.8447	0.8758	0.8258	same	same	same	same	0.738736	no	no	no	no	no	no
cg28132056_TC21	chr10:5853280	chr10:4493260	pass	yes	0.919629	0.9238	0.921778	0.920903	0.8947	0.8729	0.9239	0.8933	same	same	same	same	0.135112	no	no	no	no	no	no
cg28132626_TC11	chr10:5922248	chr10:4424292	pass	yes	0.004534	0.005151	0.005315	0.005647	0	0	0	0	same	same	same	same	0.171214	no	no	no	no	no	no
cg28132630_TC11	chr10:5922280	chr10:4424260	pass	yes	0.006482	0.00603	0.005879	0.005367	0	0	0	0	same	same	same	same	0.585096	no	no	no	no	no	no
cg28132675_TC21	chr10:5923273	chr10:4423267	pass	yes	0.250729	0.252183	0.249167	0.238223	0.3495	0.2151	0.1831	0.2308	same	same	same	same	0.778094	no	no	no	no	no	no
cg28132706_BC21	chr10:5926587	chr10:4419953	pass	yes	0.831403	0.819985	0.766175	0.787989	0.7324	0.6897	0.6875	0.7231	same	same	same	same	0.924203	no	no	no	no	no	no
cg28133351_BC21	chr10:6036007	chr10:4310533	pass	yes	0.02062	0.019285	0.208065	0.25247	0	0.0247	0	0	same	same	same	same	0.985298	no	no	no	up	up	no
cg28134059_BC21	chr10:6131764	chr10:4214776	pass	yes	0.529532	0.452087	0.462339	0.470098	0.4778	0.42	0.411	0.5	same	same	same	same	0.759561	no	no	no	no	no	no
cg28134227_TC21	chr10:6167761	chr10:4178779	pass	yes	0.415118	0.392807	0.570453	0.568107	0.3874	0.3769	0.5222	0.3836	same	same	same	same	0.770712	no	no	no	no	no	no
cg28134504_TC11	chr10:6221364	chr10:4125176	pass	yes	0.667475	0.665612	0.673727	0.666368	0.8241	0.9027	0.9625	0.878	same	same	same	same	0.511866	no	no	no	no	no	no
cg28135121_TC11	chr10:6351023	chr10:3995517	pass	yes	0.555839	0.569924	0.569379	0.56918	0.7188	0.75	0.6716	0.7879	same	same	same	same	0.0923049	no	no	no	no	no	no
cg28135224_BC21	chr10:6367674	chr10:3978866	pass	yes	0.739994	0.754581	0.877119	0.871187	0.7297	0.6606	0.7879	0.7838	same	same	same	same	0.935761	no	no	no	no	no	no
cg28135353_TC11	chr10:6399108	chr10:3947432	pass	yes	0.88137	0.894097	0.869989	0.886267	1	0.84	0.8276	0.875	same	same	same	same	0.829246	no	no	no	no	no	no
cg28135627_BC11	chr10:6414419	chr10:3932121	pass	yes	0.62641	0.61709	0.637877	0.640873	0.7738	0.617	0.7556	0.7284	same	same	same	same	0.174448	no	no	no	no	no	no
cg28135678_BC21	chr10:6422775	chr10:3923765	pass	yes	0.834639	0.837502	0.844222	0.831291	0.8421	0.8311	0.8105	0.8152	same	same	same	same	0.812904	no	no	no	no	no	no
cg28136190_TC11	chr10:6526913	chr10:3819627	pass	yes	0.880597	0.859945	0.876928	0.869899	0.8537	0.8273	0.8862	0.8	same	same	same	same	0.438922	no	no	no	no	no	no
cg28136500_BC21	chr10:6578443	chr10:3768097	pass	yes	0.480222	0.473785	0.48066	0.469995	0.6941	0.618	0.6667	0.6667	same	same	same	same	0.0227942	no	no	no	no	no	no
cg28136768_TC21	chr10:6634876	chr10:3711664	pass	yes	0.171486	0.17042	0.168052	0.164265	0.4128	0.3802	0.4231	0.3583	same	same	same	same	0.246198	no	no	no	no	no	no
cg28137054_BC21	chr10:6694664	chr10:3651876	pass	yes	0.019855	0.018639	0.02118	0.017561	0.0076	0.0081	0.0085	0.0098	same	same	same	same	0.261226	no	no	no	no	no	no
cg28137058_TC21	chr10:6694878	chr10:3651662	pass	yes	0.660159	0.571702	0.587976	0.639233	0.4435	0.4052	0.5619	0.6023	same	same	same	same	0.471879	no	no	no	no	no	no
cg28137174_BC21	chr10:6723387	chr10:3623153	pass	yes	0.407139	0.385082	0.397542	0.370748	0.3805	0.3333	0.3608	0.4	same	same	same	same	0.408323	no	no	no	no	no	no
cg28137375_BC11	chr10:6758609	chr10:3587931	pass	yes	0.881663	0.871815	0.861937	0.85844	0.9381	0.8	0.8611	0.878	same	same	same	same	0.703462	no	no	no	no	no	no
cg28137376_TC21	chr10:6758827	chr10:3587713	pass	yes	0.439353	0.429736	0.42908	0.437872	0.5304	0.4242	0.5278	0.519	same	same	same	same	0.148755	no	no	no	no	no	no
cg28137385_TC21	chr10:6760991	chr10:3585549	pass	yes	0.78123	0.778713	0.764631	0.767662	0.703	0.798	0.7024	0.7714	same	same	same	same	0.109612	no	no	no	no	no	no
cg28137386_TC21	chr10:6761005	chr10:3585535	pass	yes	0.859366	0.859959	0.855745	0.871144	0.7679	0.8387	0.8295	0.8365	same	same	same	same	0.0900531	no	no	no	no	no	no
cg28137395_TC21	chr10:6764419	chr10:3582121	pass	yes	0.424446	0.39183	0.414975	0.40502	0.35	0.2523	0.3636	0.2807	same	same	same	same	0.638754	no	no	no	no	no	no
cg28137431_TC21	chr10:6771289	chr10:3575251	pass	yes	0.60045	0.578536	0.556646	0.540755	0.5922	0.4938	0.5773	0.466	same	same	same	same	0.641907	no	no	no	no	no	no
cg28137518_BC21	chr10:6787896	chr10:3558644	pass	yes	0.637291	0.62145	0.546329	0.553662	0.4944	0.5	0.5854	0.4805	same	same	same	same	0.888179	no	no	no	no	no	no
cg28137531_BC11	chr10:6788767	chr10:3557773	pass	yes	0.118881	0.109327	0.11415	0.101891	0.0132	0	0.0244	0.029	same	same	same	same	0.177493	no	no	no	no	no	no
cg28137532_BC11	chr10:6788804	chr10:3557736	pass	yes	0.042633	0.043838	0.034506	0.034268	0.0152	0.0213	0	0.0147	same	same	same	same	0.246708	no	no	no	no	no	no
cg28137535_TC11	chr10:6788855	chr10:3557685	pass	yes	0.082797	0.068824	0.074007	0.062682	0.0676	0.0105	0.046	0.0517	same	same	same	same	0.0672747	no	no	no	no	no	no
cg28138465_TC21	chr10:6935182	chr10:3411358	pass	yes	0.838931	0.830667	0.830647	0.823825	0.8036	0.9041	0.8929	0.9245	same	same	same	same	0.381426	no	no	no	no	no	no
cg28138587_TC21	chr10:6959259	chr10:3387281	pass	yes	0.771423	0.772432	0.727538	0.754738	0.8879	0.8319	0.8462	0.8197	same	same	same	same	0.84623	no	no	no	no	no	no
cg28138639_TC21	chr10:6968471	chr10:3378069	pass	yes	0.219238	0.197295	0.165301	0.153377	0.1835	0.1604	0.0991	0.1158	same	same	same	same	0.765244	no	no	no	no	no	no
cg28138683_TC11	chr10:6976588	chr10:3369952	pass	yes	0.712871	0.730228	0.717508	0.719765	0.7434	0.7236	0.7339	0.6636	same	same	same	same	0.595159	no	no	no	no	no	no
cg28138698_BC21	chr10:6979665	chr10:3366875	pass	yes	0.832085	0.83952	0.891663	0.88708	0.8571	0.8478	0.88	0.9157	same	same	same	same	0.33165	no	no	no	no	no	no
cg28138713_TC21	chr10:6980273	chr10:3366267	pass	yes	0.339605	0.340497	0.333494	0.304408	0.3621	0.3623	0.3387	0.3673	same	same	same	same	0.489864	no	no	no	no	no	no
cg28138714_TC21	chr10:6980382	chr10:3366158	pass	yes	0.56171	0.551403	0.544962	0.528904	0.4321	0.4783	0.5	0.3485	same	same	same	same	0.233974	no	no	no	no	no	no
cg28138715_BC21	chr10:6980471	chr10:3366069	pass	yes	0.369343	0.383198	0.395399	0.420103	0.3069	0.3978	0.4519	0.4793	same	same	same	same	0.757645	no	no	no	no	no	no
cg28138760_TC11	chr10:6987750	chr10:3358790	pass	yes	0.875853	0.86398	0.904378	0.897777	0.831	0.7935	0.9481	0.8676	same	same	same	same	0.724416	no	no	no	no	no	no
cg28138839_TC21	chr10:7000208	chr10:3346332	pass	yes	0.973808	0.978026	0.975066	0.975883	0.9595	0.967	0.977	0.9556	same	same	same	same	0.697505	no	no	no	no	no	no
cg28138840_BC21	chr10:7000651	chr10:3345889	pass	yes	0.582981	0.582164	0.583516	0.577386	0.7714	0.7	0.7686	0.6941	same	same	same	same	0.267864	no	no	no	no	no	no
cg28138864_BC21	chr10:7005505	chr10:3341035	pass	yes	0.694084	0.690153	0.808192	0.787818	0.5674	0.6129	0.6923	0.7025	same	same	same	same	0.877097	no	no	no	no	no	no
cg28138992_BC21	chr10:7021595	chr10:3324945	pass	yes	0.932001	0.922564	0.921436	0.918341	0.9286	0.9195	0.8803	0.9333	same	same	same	same	0.179237	no	no	no	no	no	no
cg28138998_BC21	chr10:7023191	chr10:3323349	pass	yes	0.949893	0.950174	0.954113	0.944353	0.9669	0.885	0.9151	0.9127	same	same	same	same	0.192895	no	no	no	no	no	no
cg28138999_TC21	chr10:7023250	chr10:3323290	pass	yes	0.799091	0.796873	0.70776	0.722251	0.8144	0.9123	0.7188	0.775	same	same	same	same	0.987467	no	no	no	no	no	no
cg28139012_BC21	chr10:7025616	chr10:3320924	pass	yes	0.962383	0.961212	0.965259	0.961778	0.9315	0.8506	0.939	0.9167	same	same	same	same	0.00451146	no	no	no	no	no	no
cg28139095_BC21	chr10:7035808	chr10:3310732	pass	yes	0.403045	0.414622	0.390812	0.385036	0.6176	0.6	0.6697	0.679	same	same	same	same	0.497209	no	no	no	no	no	no
cg28139115_BC21	chr10:7038988	chr10:3307552	pass	yes	0.961644	0.963507	0.951384	0.956935	1	1	0.8571	0.8333	same	same	same	same	0.507599	no	no	no	no	no	no
cg28139212_TC11	chr10:7052529	chr10:3294011	pass	yes	0.597492	0.597174	0.608871	0.591978	0.5595	0.5156	0.57	0.4824	same	same	same	same	0.276194	no	no	no	no	no	no
cg28139216_TC21	chr10:7052803	chr10:3293737	pass	yes	0.459491	0.461444	0.432879	0.41162	0.5714	0.5063	0.5179	0.463	same	same	same	same	0.853407	no	no	no	no	no	no
cg28139267_TC21	chr10:7060459	chr10:3286081	pass	yes	0.787694	0.782048	0.767442	0.760887	0.8972	0.887	0.883	0.8261	same	same	same	same	0.875266	no	no	no	no	no	no
cg28139343_BC21	chr10:7068105	chr10:3278435	pass	yes	0.452962	0.438813	0.429095	0.414555	0.4683	0.416	0.4296	0.3571	same	same	same	same	0.230663	no	no	no	no	no	no
cg28139359_TC21	chr10:7068806	chr10:3277734	pass	yes	0.395974	0.375355	0.306775	0.288	0.3368	0.3805	0.2375	0.2667	same	same	same	same	0.945277	no	no	no	no	no	no
cg28139360_BC21	chr10:7068816	chr10:3277724	pass	yes	0.231873	0.22379	0.191761	0.180339	0.1122	0.1622	0.0988	0.1781	same	same	same	same	0.690993	no	no	no	no	no	no
cg28139455_TC21	chr10:7077515	chr10:3269025	pass	yes	0.917549	0.917588	0.817152	0.803939	0.9659	0.85	0.9275	0.8472	same	same	same	same	0.945404	no	no	no	no	no	no
cg28139484_TC11	chr1:155264858	chr1:157111988	pass	yes	0.650146	0.657159	0.661852	0.655689	0.9143	0.8774	0.875	0.8515	same	same	same	same	0.0513543	no	no	no	no	no	no
cg28139721_TC21	chr10:7103217	chr10:3243323	pass	yes	0.780296	0.80265	0.793872	0.793808	0.7629	0.7778	0.7429	0.7857	same	same	same	same	0.850769	no	no	no	no	no	no
cg28139857_BC21	chr10:7120454	chr10:3226086	pass	yes	0.952356	0.953195	0.925696	0.947278	0.9429	0.9054	0.9157	0.9552	same	same	same	same	0.259311	no	no	no	no	no	no
cg28139858_BC21	chr10:7120465	chr10:3226075	pass	yes	0.980183	0.982174	0.97766	0.980079	0.9841	0.9706	0.9643	0.9538	same	same	same	same	0	no	no	no	no	no	no
cg28140036_BC21	chr10:7135086	chr10:3211454	pass	yes	0.973435	0.971548	0.971988	0.969068	0.9744	0.9872	0.9697	0.9636	same	same	same	same	0.650359	no	no	no	no	no	no
cg28140039_TC21	chr10:7135443	chr10:3211097	pass	yes	0.976321	0.978238	0.969893	0.970401	0.9744	0.9875	1	1	same	same	same	same	0.150651	no	no	no	no	no	no
cg28140103_TC21	chr10:7140401	chr10:3206139	pass	yes	0.168609	0.153304	0.129926	0.123219	0.1368	0.1417	0.0813	0.1441	same	same	same	same	0.553937	no	no	no	no	no	no
cg28140106_TC21	chr10:7140569	chr10:3205971	pass	yes	0.111589	0.101337	0.098021	0.091871	0.0702	0.0727	0.0924	0.0194	same	same	same	same	0.216935	no	no	no	no	no	no
cg28140309_TC21	chr10:7158813	chr10:3187727	pass	yes	0.081905	0.072356	0.034899	0.040502	0.1075	0.0442	0.037	0.0215	same	same	same	same	0.881389	no	no	no	no	no	no
cg28140482_BC21	chr10:7171289	chr10:3175251	pass	yes	0.74969	0.758541	0.74294	0.725706	0.6517	0.7176	0.618	0.7368	same	same	same	same	0	no	no	no	no	no	no
cg28140487_TC21	chr10:7172654	chr10:3173886	pass	yes	0.796651	0.804654	0.688196	0.67893	0.7667	0.6667	0.6129	0.5161	same	same	same	same	0.817013	no	no	no	no	no	no
cg28140488_BC21	chr10:7172710	chr10:3173830	pass	yes	0.566525	0.583217	0.548817	0.556375	0.8659	0.7927	0.8082	0.8333	same	same	same	same	0.4831	no	no	no	no	no	no
cg28140610_TC21	chr10:7183301	chr10:3163239	pass	yes	0.380142	0.386775	0.477955	0.482009	0.53	0.6702	0.6269	0.6406	same	same	same	same	0.981864	no	no	no	no	no	no
cg28140615_TC21	chr10:7183640	chr10:3162900	pass	yes	0.715676	0.728185	0.726528	0.736096	0.7755	0.6875	0.7553	0.7684	same	same	same	same	0.476301	no	no	no	no	no	no
cg28140621_BC21	chr10:7183873	chr10:3162667	pass	yes	0.568511	0.538799	0.715293	0.750144	0.6195	0.6635	0.8041	0.7703	same	same	same	same	0.993086	no	no	no	no	no	no
cg28140677_TC11	chr10:7189957	chr10:3156583	pass	yes	0.781859	0.776079	0.765611	0.75966	0.7701	0.8723	0.8333	0.8846	same	same	same	same	0.0461867	no	no	no	no	no	no
cg28140783_TC21	chr10:7199073	chr10:3147467	pass	yes	0.872561	0.869931	0.84628	0.830038	0.8506	0.8395	0.9118	0.8163	same	same	same	same	0.657332	no	no	no	no	no	no
cg28140923_TC21	chr10:7210290	chr10:3136250	pass	yes	0.544609	0.556194	0.582121	0.530373	0.6804	0.7172	0.7273	0.66	same	same	same	same	0.83701	no	no	no	no	no	no
cg28140961_BC11	chr10:7211490	chr10:3135050	pass	yes	0.017433	0.019355	0.015772	0.013713	0.02	0	0	0	same	same	same	same	0.319435	no	no	no	no	no	no
cg28141045_BC11	chr10:7212400	chr10:3134140	pass	yes	0.02876	0.024955	0.028389	0.020578	0	0	0	0	same	same	same	same	0	no	no	no	no	no	no
cg28141046_BC21	chr10:7212410	chr10:3134130	pass	yes	0.026077	0.023424	0.026246	0.024424	0	0	0	0	same	same	same	same	0.0982092	no	no	no	no	no	no
cg28141091_BC21	chr10:7216032	chr10:3130508	pass	yes	0.940937	0.94406	0.937631	0.934434	0.9688	0.9381	1	0.944	same	same	same	same	0.65124	no	no	no	no	no	no
cg28141215_BC21	chr10:7234165	chr10:3112375	pass	yes	0.767864	0.781924	0.807446	0.811048	0.7879	0.823	0.9055	0.8588	same	same	same	same	0.875949	no	no	no	no	no	no
cg28141436_TC21	chr10:7258180	chr10:3088360	pass	yes	0.886622	0.877831	0.847587	0.853522	0.8319	0.8713	0.9174	0.8938	same	same	same	same	0.369318	no	no	no	no	no	no
cg28141454_TC21	chr10:7260527	chr10:3086013	pass	yes	0.753241	0.765001	0.781898	0.783678	0.7778	0.8155	0.8769	0.75	same	same	same	same	0.242156	no	no	no	no	no	no
cg28141499_TC21	chr10:7265472	chr10:3081068	pass	yes	0.274935	0.273966	0.192194	0.184089	0.2283	0.2	0.0833	0.0706	same	same	same	same	0.883883	no	no	no	no	no	no
cg28141587_TC21	chr10:7275622	chr10:3070918	pass	yes	0.144647	0.134333	0.119961	0.112134	0.2286	0.1818	0.1644	0.0978	same	same	same	same	0.683892	no	no	no	no	no	no
cg28141868_BC21	chr10:7309334	chr10:3037206	pass	yes	0.691201	0.662334	0.728562	0.731553	0.7304	0.7265	0.8933	0.8116	same	same	same	same	0.911416	no	no	no	no	no	no
cg28142451_BC11	chr1:90090229	chr1:91986804	pass	yes	0.738066	0.730704	0.748648	0.742749	0.8816	0.9151	0.9817	0.9189	same	same	same	same	0.0130403	no	no	no	no	no	no
cg28143503_BC11	chr1:22283328	chr1:22273409	pass	yes	0.843305	0.84611	0.838362	0.835324	0.95	0.9828	0.9643	0.9512	same	same	same	same	0.364541	no	no	no	no	no	no
cg28143517_BC11	chr1:52320214	chr1:52377058	pass	yes	0.87304	0.874073	0.851022	0.850336	0.9412	0.9714	1	0.9412	same	same	same	same	0.50613	no	no	no	no	no	no
cg28143628_TC11	chr1:52316258	chr1:52373102	pass	yes	0.778965	0.779137	0.798155	0.790642	0.8824	0.9667	0.8462	0.8462	same	same	same	same	0.137476	no	no	no	no	no	no
cg28143648_TC21	chr10:7479907	chr16:55957901	pass	yes	0.756364	0.746774	0.749167	0.741139	0.7778	0.8333	0.8889	0.8571	same	same	same	same	0.21854	no	no	no	no	no	no
cg28143881_TC21	chr10:7577198	chr10:7296996	pass	yes	0.610392	0.602366	0.620895	0.66028	0.4091	0.4354	0.5188	0.57	same	same	same	same	0.287094	no	no	no	no	no	no
cg28143959_TC21	chr10:7589527	chr10:7309325	pass	yes	0.027565	0.026179	0.029706	0.029869	0	0.0149	0	0.0164	same	same	same	same	0	no	no	no	no	no	no
cg28143966_BC21	chr10:7589672	chr10:7309470	pass	yes	0.026725	0.023881	0.028017	0.023908	0	0	0	0	same	same	same	same	0.644673	no	no	no	no	no	no
cg28144076_BC11	chr10:7590528	chr10:7310326	pass	yes	0.016441	0.016286	0.015372	0.015132	0	0	0	0	same	same	same	same	0.173752	no	no	no	no	no	no
cg28144147_TC21	chr10:7596204	chr10:7316002	pass	yes	0.819544	0.803725	0.830374	0.815381	0.8953	0.875	0.8846	0.8684	same	same	same	same	0.149812	no	no	no	no	no	no
cg28144148_BC11	chr10:7596227	chr10:7316025	pass	yes	0.916064	0.909508	0.927216	0.921216	0.8987	0.8125	0.9286	0.9459	same	same	same	same	0.680007	no	no	no	no	no	no
cg28144205_TC21	chr10:7600943	chr10:7320741	pass	yes	0.182662	0.19912	0.199033	0.180941	0.1613	0.1624	0.21	0.1261	same	same	same	same	0.735823	no	no	no	no	no	no
cg28144232_BC21	chr10:7604185	chr10:7323983	pass	yes	0.959589	0.961754	0.955517	0.951581	0.9872	1	1	1	same	same	same	same	0.145787	no	no	no	no	no	no
cg28144252_TC21	chr10:7606656	chr10:7326454	pass	yes	0.829212	0.844692	0.789136	0.801507	0.8105	0.8378	0.7115	0.7717	same	same	same	same	0.831401	no	no	no	no	no	no
cg28144255_BC21	chr10:7606951	chr10:7326749	pass	yes	0.970522	0.969282	0.974448	0.97282	0.931	0.962	0.9798	0.9167	same	same	same	same	0	no	no	no	no	no	no
cg28144468_BC21	chr10:7630224	chr10:7350022	pass	yes	0.973562	0.97023	0.970792	0.972698	0.9835	0.9627	0.9815	0.9576	same	same	same	same	0.170281	no	no	no	no	no	no
cg28144495_TC21	chr10:7631428	chr10:7351226	pass	yes	0.825753	0.825785	0.812609	0.808268	0.7791	0.8701	0.8434	0.8356	same	same	same	same	0	no	no	no	no	no	no
cg28144597_BC21	chr10:7643531	chr10:7363329	pass	yes	0.833596	0.826253	0.805975	0.815273	0.9659	0.9159	0.902	0.9753	same	same	same	same	0.460284	no	no	no	no	no	no
cg28144661_TC21	chr10:7649252	chr10:7369050	pass	yes	0.955936	0.96451	0.952626	0.962064	0.9694	0.9537	0.9391	0.9712	same	same	same	same	0.392217	no	no	no	no	no	no
cg28144662_TC21	chr10:7649346	chr10:7369144	pass	yes	0.82485	0.833697	0.845798	0.844167	0.8522	0.8739	0.9297	0.9022	same	same	same	same	0.285343	no	no	no	no	no	no
cg28144732_BC21	chr10:7658272	chr10:7378070	pass	yes	0.941057	0.954772	0.945312	0.947694	0.8043	0.9286	0.863	0.8621	same	same	same	same	0.19294	no	no	no	no	no	no
cg28144780_BC21	chr10:7662671	chr10:7382469	pass	yes	0.02176	0.019153	0.018281	0.016567	0	0	0	0	same	same	same	same	0.0409625	no	no	no	no	no	no
cg28144783_TC11	chr10:7662748	chr10:7382546	pass	yes	0.013223	0.010173	0.011607	0.012957	0	0	0	0	same	same	same	same	0.323905	no	no	no	no	no	no
cg28144823_TC21	chr10:7663177	chr10:7382975	pass	yes	0.008566	0.010968	0.010233	0.008162	0	0	0.0213	0	same	same	same	same	0.290029	no	no	no	no	no	no
cg28144876_BC21	chr10:7663628	chr10:7383426	pass	yes	0.020783	0.019333	0.02207	0.018522	0.0137	0	0	0	same	same	same	same	0.408516	no	no	no	no	no	no
cg28144878_TC21	chr10:7663685	chr10:7383483	pass	yes	0.027287	0.024373	0.028083	0.025976	0	0	0	0	same	same	same	same	0.222357	no	no	no	no	no	no
cg28144924_BC21	chr10:7667436	chr10:7387234	pass	yes	0.013378	0.012039	0.011521	0.010664	0.0122	0	0	0	same	same	same	same	0.402085	no	no	no	no	no	no
cg28144925_TC21	chr10:7667460	chr10:7387258	pass	yes	0.016075	0.01661	0.016926	0.01503	0.011	0	0	0	same	same	same	same	0	no	no	no	no	no	no
cg28144975_TC21	chr10:7670160	chr10:7389958	pass	yes	0.966545	0.968209	0.970462	0.967799	0.9224	0.9231	0.9143	0.8667	same	same	same	same	0	no	no	no	no	no	no
cg28145054_TC21	chr10:7680909	chr10:7400707	pass	yes	0.040295	0.035537	0.042857	0.0378	0	0	0	0	same	same	same	same	0.164322	no	no	no	no	no	no
cg28145072_BC21	chr10:7680993	chr10:7400791	pass	yes	0.028166	0.025911	0.026842	0.025342	0	0	0	0	same	same	same	same	0.100456	no	no	no	no	no	no
cg28145241_BC21	chr10:7691290	chr10:7411088	pass	yes	0.814871	0.833644	0.822728	0.822389	0.8509	0.9101	0.8679	0.8511	same	same	same	same	0.0799897	no	no	no	no	no	no
cg28145242_BC21	chr10:7691548	chr10:7411346	pass	yes	0.954016	0.958882	0.953106	0.949317	0.949	0.8909	0.9619	0.9574	same	same	same	same	0.144103	no	no	no	no	no	no
cg28145420_BC21	chr10:7709288	chr10:7429086	pass	yes	0.896632	0.902043	0.8862	0.892076	0.8846	0.8966	0.8214	0.8857	same	same	same	same	0.52634	no	no	no	no	no	no
cg28145549_TC21	chr10:7725713	chr10:7445511	pass	yes	0.025533	0.029406	0.027034	0.023774	0.0471	0.0222	0.058	0.0533	same	same	same	same	0.723776	no	no	no	no	no	no
cg28145575_TC21	chr10:7726086	chr10:7445884	pass	yes	0.033108	0.029027	0.030912	0.029281	0	0	0	0	same	same	same	same	0	no	no	no	no	no	no
cg28145591_BC21	chr10:7726266	chr10:7446064	pass	yes	0.007243	0.007929	0.007899	0.007935	0	0	0	0	same	same	same	same	0.0708231	no	no	no	no	no	no
cg28145744_TC11	chr10:7743620	chr10:7463418	pass	yes	0.821003	0.983919	0.985393	0.985995	0.9358	0.958	1	0.9565	same	same	same	same	0	no	no	no	no	no	no
cg28145884_BC21	chr10:7759700	chr10:7479498	pass	yes	0.957966	0.961929	0.964783	0.962265	0.9364	0.9474	0.7778	0.96	same	same	same	same	0.168305	no	no	no	no	no	no
cg28145889_TC21	chr10:7759857	chr10:7479655	pass	yes	0.957908	0.959037	0.964872	0.965827	0.9725	0.967	0.9545	0.9483	same	same	same	same	0.217613	no	no	no	no	no	no
cg28145899_TC21	chr10:7760789	chr10:7480587	pass	yes	0.977794	0.977794	0.977714	0.976957	0.9815	0.9796	0.9712	0.98	same	same	same	same	0.195631	no	no	no	no	no	no
cg28145906_BC21	chr10:7761211	chr10:7481009	pass	yes	0.972693	0.972597	0.972436	0.973688	0.9714	0.9613	0.9466	0.9808	same	same	same	same	0	no	no	no	no	no	no
cg28145907_BC21	chr10:7761217	chr10:7481015	pass	yes	0.836294	0.855179	0.864089	0.869541	0.8509	0.8243	0.8779	0.8529	same	same	same	same	0	no	no	no	no	no	no
cg28146023_TC21	chr10:7774781	chr10:7494579	pass	yes	0.789427	0.81154	0.775919	0.843347	0.8706	0.8462	0.9024	0.9067	same	same	same	same	0.913926	no	no	no	no	no	no
cg28146083_BC21	chr10:7780408	chr10:7500206	pass	yes	0.018929	0.019135	0.018337	0.017132	0	0.0115	0	0	same	same	same	same	0.132372	no	no	no	no	no	no
cg28146085_BC11	chr10:7780440	chr10:7500238	pass	yes	0.007691	0.011089	0.013047	0.009351	0	0	0.0141	0	same	same	same	same	0.47095	no	no	no	no	no	no
cg28146095_BC21	chr10:7780557	chr10:7500355	pass	yes	0.015915	0.014802	0.014758	0.014399	0	0	0	0	same	same	same	same	0	no	no	no	no	no	no
cg28146146_TC21	chr10:7781055	chr10:7500853	pass	yes	0.019139	0.020776	0.018143	0.016642	0	0	0	0	same	same	same	same	0	no	no	no	no	no	no
cg28146234_BC21	chr10:7792712	chr10:7512510	pass	yes	0.02475	0.024061	0.017743	0.015329	0	0	0	0	same	same	same	same	0.768043	no	no	no	no	no	no
cg28146266_BC11	chr10:7792955	chr10:7512753	pass	yes	0.016278	0.015705	0.014963	0.01499	0	0	0.02	0	same	same	same	same	0.0213822	no	no	no	no	no	no
cg28146270_TC21	chr10:7793011	chr10:7512809	pass	yes	0.013326	0.016204	0.013791	0.01292	0	0.0161	0.0233	0	same	same	same	same	0.172941	no	no	no	no	no	no
cg28146401_BC21	chr10:7808777	chr10:7528575	pass	yes	0.838262	0.846905	0.850596	0.855392	0.8586	0.8482	0.8889	0.8396	same	same	same	same	0.0868427	no	no	no	no	no	no
cg28146463_BC21	chr10:7817483	chr10:7537281	pass	yes	0.973216	0.971622	0.967292	0.968797	0.9315	0.9851	1	0.96	same	same	same	same	0.0590046	no	no	no	no	no	no
cg28146539_TC21	chr10:7824718	chr10:7544516	pass	yes	0.913007	0.89299	0.881783	0.882882	0.9	0.886	0.8172	0.8	same	same	same	same	0.822021	no	no	no	no	no	no
cg28146641_TC21	chr10:7832427	chr10:7552225	pass	yes	0.020227	0.019988	0.037111	0.039744	0.011	0.033	0.0263	0.04	same	same	same	same	0.813198	no	no	no	no	no	no
cg28146642_BC21	chr10:7832544	chr10:7552342	pass	yes	0.052662	0.047209	0.065936	0.054662	0.0357	0.0333	0.0366	0.0102	same	same	same	same	0.0568272	no	no	no	no	no	no
cg28146684_TC21	chr10:7835692	chr10:7555490	pass	yes	0.670936	0.681578	0.677397	0.665385	0.75	0.8672	0.8293	0.8378	same	same	same	same	0	no	no	no	no	no	no
cg28146693_BC11	chr10:7836043	chr10:7555841	pass	yes	0.91173	0.910622	0.739914	0.744515	0.8765	0.8791	0.6667	0.7059	same	same	same	same	0.959787	no	no	no	no	no	no
cg28146697_TC21	chr10:7836421	chr10:7556219	pass	yes	0.716433	0.675501	0.712662	0.71201	0.6372	0.5366	0.64	0.6327	same	same	same	same	0.379855	no	no	no	no	no	no
cg28146699_BC21	chr10:7836498	chr10:7556296	pass	yes	0.951262	0.946637	0.92123	0.927302	0.8854	0.9062	0.8519	0.7727	same	same	same	same	0.568801	no	no	no	no	no	no
cg28146700_TC21	chr10:7836530	chr10:7556328	pass	yes	0.894578	0.911084	0.910345	0.909306	0.6931	0.7179	0.7115	0.7209	same	same	same	same	0.161064	no	no	no	no	no	no
cg28146766_TC21	chr10:7841602	chr10:7561400	pass	yes	0.142662	0.136406	0.191153	0.196134	0.0748	0.0973	0.1648	0.1414	same	same	same	same	0.883073	no	no	no	no	no	no
cg28146934_TC21	chr10:7861747	chr10:7581545	pass	yes	0.879276	0.884719	0.836826	0.844964	0.9593	0.8957	0.9057	0.8772	same	same	same	same	0.8142	no	no	no	no	no	no
cg28147133_BC21	chr10:7871237	chr10:7591035	pass	yes	0.904034	0.908339	0.810925	0.833562	0.9167	0.9561	0.9135	0.9231	same	same	same	same	0.953655	no	no	no	no	no	no
cg28147578_TC21	chr10:7910107	chr10:7629905	pass	yes	0.975701	0.973924	0.978444	0.975526	0.961	0.9775	1	0.961	same	same	same	same	0	no	no	no	no	no	no
cg28147602_TC21	chr10:7911747	chr10:7631545	pass	yes	0.930296	0.931314	0.929168	0.918556	0.9011	0.9091	0.8137	0.8021	same	same	same	same	0.538813	no	no	no	no	no	no
cg28147717_TC11	chr10:7924093	chr10:7643891	pass	yes	0.778659	0.770909	0.790441	0.798056	0.9608	0.8684	0.9762	0.9388	same	same	same	same	0.571719	no	no	no	no	no	no
cg28147718_TC21	chr10:7924433	chr10:7644231	pass	yes	0.844417	0.854137	0.847808	0.846128	0.8	0.8406	0.7711	0.8706	same	same	same	same	0	no	no	no	no	no	no
cg28147719_BC11	chr10:7924737	chr10:7644535	pass	yes	0.798888	0.862552	0.744237	0.858704	0.7403	0.8471	0.8125	0.8375	same	same	same	same	0.937488	no	no	no	no	no	no
cg28147784_TC21	chr10:7933276	chr10:7653074	pass	yes	0.336944	0.254281	0.347061	0.28793	0.2381	0.2464	0.2623	0.25	same	same	same	same	0.900899	no	no	no	no	no	no
cg28147849_BC21	chr10:7942974	chr10:7662772	pass	yes	0.406813	0.400351	0.402207	0.387822	0.4819	0.5357	0.6311	0.5645	same	same	same	same	0.630928	no	no	no	no	no	no
cg28147879_TC11	chr10:7947544	chr10:7667342	pass	yes	0.912995	0.909835	0.904721	0.904889	0.885	0.8824	0.9647	0.963	same	same	same	same	0.20884	no	no	no	no	no	no
cg28147930_BC11	chr10:7955255	chr10:7675053	pass	yes	0.040498	0.041885	0.035429	0.037601	0	0	0	0	same	same	same	same	0.239445	no	no	no	no	no	no
cg28148045_TC11	chr10:7956222	chr10:7676020	pass	yes	0.007933	0.007492	0.008533	0.008906	0	0	0	0	same	same	same	same	0.00679264	no	no	no	no	no	no
cg28148058_TC11	chr10:7956311	chr10:7676109	pass	yes	0.050186	0.043827	0.049808	0.045742	0	0	0	0	same	same	same	same	0	no	no	no	no	no	no
cg28148135_BC21	chr10:7956866	chr10:7676664	pass	yes	0.014331	0.01533	0.018001	0.015735	0.027	0	0	0	same	same	same	same	0	no	no	no	no	no	no
cg28148139_BC21	chr10:7956907	chr10:7676705	pass	yes	0.007633	0.006876	0.005634	0.007068	0	0	0	0	same	same	same	same	0	no	no	no	no	no	no
cg28148169_BC21	chr10:7959420	chr10:7679218	pass	yes	0.947206	0.952399	0.942263	0.939831	0.9515	0.9685	0.9737	0.9663	same	same	same	same	0.633648	no	no	no	no	no	no
cg28148176_TC21	chr10:7960285	chr10:7680083	pass	yes	0.754262	0.774561	0.763765	0.744648	0.7627	0.7865	0.8272	0.8533	same	same	same	same	0.740063	no	no	no	no	no	no
cg28148217_TC21	chr10:7965278	chr10:7685076	pass	yes	0.65667	0.701746	0.673914	0.637774	0.5833	0.6696	0.6639	0.6863	same	same	same	same	0.511445	no	no	no	no	no	no
cg28148374_TC21	chr10:7984645	chr10:7704443	pass	yes	0.695076	0.706643	0.680236	0.656253	0.5333	0.5143	0.5614	0.5556	same	same	same	same	0.0655496	no	no	no	no	no	no
cg28148629_BC11	chr10:8020127	chr10:7739925	pass	yes	0.979647	0.977609	0.98102	0.981174	0.9798	0.9626	1	0.9737	same	same	same	same	0	no	no	no	no	no	no
cg28148636_BC21	chr10:8021148	chr10:7740946	pass	yes	0.25502	0.247794	0.260922	0.256674	0.1905	0.2	0.1748	0.1786	same	same	same	same	0.00591864	no	no	no	no	no	no
cg28148737_BC21	chr10:8035866	chr10:7755664	pass	yes	0.73065	0.734392	0.741556	0.74278	0.6917	0.704	0.7025	0.8257	same	same	same	same	0.757245	no	no	no	no	no	no
cg28149066_BC21	chr10:8089343	chr10:7809141	pass	yes	0.263628	0.236976	0.190272	0.183978	0.1262	0.1385	0.1089	0.1165	same	same	same	same	0.807745	no	no	no	no	no	no
cg28149072_TC21	chr10:8089499	chr10:7809297	pass	yes	0.284266	0.269881	0.226778	0.222614	0.2556	0.162	0.0909	0.0741	same	same	same	same	0.787815	no	no	no	no	no	no
cg28149253_BC21	chr10:8116963	chr10:7836761	pass	yes	0.74282	0.747822	0.74091	0.724716	0.64	0.7643	0.8158	0.8209	same	same	same	same	0.345187	no	no	no	no	no	no
cg28149354_BC21	chr10:8130971	chr10:7850769	pass	yes	0.813306	0.811447	0.793606	0.786083	0.899	0.9091	0.9643	0.9222	same	same	same	same	0.106472	no	no	no	no	no	no
cg28149799_BC11	chr10:8176256	chr10:7896054	pass	yes	0.716723	0.718146	0.741695	0.745526	0.8919	0.9022	0.9167	0.9355	same	same	same	same	0.425338	no	no	no	no	no	no
cg28149801_BC21	chr10:8176311	chr10:7896109	pass	yes	0.84335	0.842863	0.90846	0.889357	0.8873	0.8407	0.8636	0.9559	same	same	same	same	0.811495	no	no	no	no	no	no
cg28149927_TC21	chr10:8189617	chr10:7909415	pass	yes	0.546471	0.551788	0.835696	0.850036	0.5444	0.5	0.9286	0.8625	same	same	same	same	0.987673	no	up	no	up	up	no
cg28149975_BC21	chr10:8196028	chr10:7915826	pass	yes	0.221423	0.2257	0.192672	0.175819	0.1504	0.1176	0.0811	0.1379	same	same	same	same	0.396097	no	no	no	no	no	no
cg28149983_BC11	chr10:8197517	chr10:7917315	pass	yes	0.36903	0.359068	0.385832	0.385843	0.0938	0.1371	0.2297	0.1875	same	same	same	same	0.295675	no	no	no	no	no	no
cg28150088_TC21	chr10:8206626	chr10:7926424	pass	yes	0.529356	0.521943	0.822782	0.841275	0.5041	0.5091	0.8684	0.8955	same	same	same	same	0.991037	no	up	no	up	up	no
cg28150091_BC11	chr10:8206717	chr10:7926515	pass	yes	0.880279	0.883618	0.896082	0.901981	0.9703	0.9714	1	1	same	same	same	same	0.0219491	no	no	no	no	no	no
cg28150175_BC21	chr10:8213119	chr10:7932917	pass	yes	0.671712	0.684433	0.834081	0.851766	0.6923	0.6591	0.9247	0.963	same	same	same	same	0.972703	no	up	no	no	no	no
cg28150184_BC11	chr10:8213398	chr10:7933196	pass	yes	0.563675	0.568611	0.530426	0.498698	0.6337	0.51	0.7778	0.4909	same	same	same	same	0.873197	no	no	no	no	no	no
cg28150186_TC11	chr10:8213582	chr10:7933380	pass	yes	0.798393	0.806221	0.789597	0.733675	0.8058	0.7589	0.8462	0.5789	same	same	same	same	0.514337	no	no	no	no	no	no
cg28150196_BC21	chr10:8214130	chr10:7933928	pass	yes	0.622671	0.634392	0.646044	0.627595	0.7821	0.835	0.8953	0.7708	same	same	same	same	0.107475	no	no	no	no	no	no
cg28150200_BC21	chr10:8214208	chr10:7934006	pass	yes	0.77052	0.795032	0.889363	0.878157	0.7869	0.8353	0.859	0.8158	same	same	same	same	0.932323	no	no	no	no	no	no
cg28150222_TC21	chr10:8217000	chr10:7936798	pass	yes	0.657329	0.669103	0.619041	0.602736	0.7339	0.7456	0.7283	0.764	same	same	same	same	0.806334	no	no	no	no	no	no
cg28150299_BC21	chr10:8226870	chr10:7946668	pass	yes	0.277694	0.266057	0.22814	0.218233	0.2636	0.2126	0.2294	0.1667	same	same	same	same	0.321851	no	no	no	no	no	no
cg28150454_TC21	chr10:8242558	chr10:7962356	pass	yes	0.111846	0.102819	0.112002	0.091026	0.0833	0.1364	0.0614	0.0609	same	same	same	same	0.583648	no	no	no	no	no	no
cg28150744_TC11	chr10:8263546	chr10:7983344	pass	yes	0.876626	0.877919	0.890024	0.891355	0.9833	0.9857	0.9828	1	same	same	same	same	0.025426	no	no	no	no	no	no
cg28150952_BC21	chr10:8290975	chr10:8010773	pass	yes	0.559796	0.555471	0.591683	0.608858	0.5941	0.6437	0.6154	0.703	same	same	same	same	0.960863	no	no	no	no	no	no
cg28151230_BC21	chr10:8323421	chr10:8043219	pass	yes	0.082558	0.076521	0.079781	0.071563	0.0112	0.0325	0	0	same	same	same	same	0	no	no	no	no	no	no
cg28151261_TC11	chr10:8325787	chr10:8045585	pass	yes	0.946453	0.945109	0.932225	0.925455	1	0.9341	0.9524	0.8571	same	same	same	same	0.868383	no	no	no	no	no	no
cg28151264_BC21	chr10:8326150	chr10:8045948	pass	yes	0.953314	0.954389	0.936963	0.93602	0.8806	0.8409	0.85	0.85	same	same	same	same	0.741113	no	no	no	no	no	no
cg28151528_TC21	chr10:8358487	chr10:8078285	pass	yes	0.267161	0.264616	0.356237	0.370557	0.2459	0.2153	0.4559	0.3712	same	same	same	same	0.921289	no	no	no	no	no	no
cg28151857_TC21	chr10:8394898	chr10:8114696	pass	yes	0.846309	0.838809	0.840369	0.831544	0.8899	0.8655	0.864	0.8264	same	same	same	same	0.683295	no	no	no	no	no	no
cg28152500_TC21	chr10:8467309	chr10:8187107	pass	yes	0.661111	0.659126	0.704857	0.690359	0.859	0.6941	0.7959	0.8	same	same	same	same	0.856029	no	no	no	no	no	no
cg28152537_TC21	chr10:8472114	chr10:8191912	pass	yes	0.931729	0.919376	0.934461	0.920026	0.8899	0.8788	0.9103	0.8404	same	same	same	same	0.730292	no	no	no	no	no	no
cg28152538_TC21	chr10:8472155	chr10:8191953	pass	yes	0.904647	0.898047	0.910369	0.896897	0.8911	0.9192	0.863	0.8533	same	same	same	same	0.276856	no	no	no	no	no	no
cg28152758_BC21	chr10:8493748	chr10:8213546	pass	yes	0.898593	0.884571	0.907558	0.904771	0.8068	0.814	0.8659	0.7812	same	same	same	same	0.0468881	no	no	no	no	no	no
cg28152797_BC11	chr10:8497721	chr10:8217519	pass	yes	0.839846	0.803907	0.851503	0.834951	0.9406	0.8761	0.9417	0.9381	same	same	same	same	0.361087	no	no	no	no	no	no
cg28152798_BC11	chr10:8497858	chr10:8217656	pass	yes	0.68012	0.667753	0.675409	0.664117	0.9444	0.8396	0.8788	0.9419	same	same	same	same	0.27548	no	no	no	no	no	no
cg28152885_BC21	chr10:8506448	chr10:8226246	pass	yes	0.607778	0.540953	0.545473	0.520914	0.6132	0.5596	0.5508	0.4194	same	same	same	same	0.394663	no	no	no	no	no	no
cg28152997_TC21	chr10:8517906	chr10:8237704	pass	yes	0.040698	0.042869	0.067807	0.05099	0.0208	0.0274	0.0241	0.026	same	same	same	same	0.853566	no	no	no	no	no	no
cg28153004_TC21	chr10:8517969	chr10:8237767	pass	yes	0.04374	0.040327	0.049626	0.041738	0.0161	0.0119	0.0333	0	same	same	same	same	0.399824	no	no	no	no	no	no
cg28153005_BC21	chr10:8517999	chr10:8237797	pass	yes	0.052582	0.046708	0.076487	0.063823	0.029	0.0515	0.0938	0.1481	same	same	same	same	0.877049	no	no	no	no	no	no
cg28153078_BC11	chr10:8518835	chr10:8238633	pass	yes	0.055939	0.055049	0.062108	0.04843	0	0	0	0	same	same	same	same	0.450484	no	no	no	no	no	no
cg28153214_BC21	chr10:8529395	chr10:8249193	pass	yes	0.198922	0.192185	0.141982	0.136382	0.069	0.13	0.0952	0.1429	same	same	same	same	0.909033	no	no	no	no	no	no
cg28153215_BC21	chr10:8529428	chr10:8249226	pass	yes	0.217256	0.21519	0.172237	0.177311	0.2079	0.2124	0.2025	0.2162	same	same	same	same	0.855781	no	no	no	no	no	no
cg28154297_TC11	chr1:128888255	chr1:130784832	pass	yes	0.680395	0.681842	0.708713	0.70614	0.9615	0.9744	0.8919	0.9355	same	same	same	same	0.102362	no	no	no	no	no	no
cg28154743_TC21	chr10:8685724	chr10:8405522	pass	yes	0.974921	0.978461	0.975897	0.975658	0.9483	0.9623	0.9281	0.888	same	same	same	same	0	no	no	no	no	no	no
cg28154966_BC21	chr10:8712469	chr10:8432267	pass	yes	0.959926	0.965549	0.961434	0.960316	0.9775	0.9195	0.9759	0.954	same	same	same	same	0.129942	no	no	no	no	no	no
cg28154975_TC21	chr10:8714184	chr10:8433982	pass	yes	0.911759	0.905726	0.901366	0.885492	0.8396	0.8661	0.9101	0.9043	same	same	same	same	0.536858	no	no	no	no	no	no
cg28155017_BC21	chr10:8716467	chr10:8436265	pass	yes	0.624034	0.641426	0.700832	0.696223	0.7416	0.7241	0.6667	0.7459	same	same	same	same	0.932959	no	no	no	no	no	no
cg28155168_TC21	chr10:8725701	chr10:8445499	pass	yes	0.963816	0.966415	0.958422	0.963773	0.96	0.9756	0.9732	0.95	same	same	same	same	0	no	no	no	no	no	no
cg28155541_BC21	chr10:8748012	chr10:8467810	pass	yes	0.790632	0.783909	0.781405	0.786839	0.9083	0.8678	0.8889	0.8889	same	same	same	same	0.00939022	no	no	no	no	no	no
cg28155604_TC21	chr10:8751053	chr10:8470851	pass	yes	0.963072	0.961268	0.959317	0.960609	0.955	0.9844	0.9615	0.957	same	same	same	same	0.381132	no	no	no	no	no	no
cg28155671_BC21	chr10:8756685	chr10:8476483	pass	yes	0.249028	0.215238	0.295688	0.285176	0.1827	0.1217	0.2561	0.1304	same	same	same	same	0.895538	no	no	no	no	no	no
cg28155672_TC21	chr10:8756726	chr10:8476524	pass	yes	0.254313	0.230663	0.261333	0.248508	0.1552	0.1356	0.2093	0.1266	same	same	same	same	0.023883	no	no	no	no	no	no
cg28155771_TC21	chr10:8762559	chr10:8482357	pass	yes	0.567941	0.511513	0.617624	0.611031	0.5574	0.5972	0.6	0.6885	same	same	same	same	0.939204	no	no	no	no	no	no
cg28155772_BC21	chr10:8762581	chr10:8482379	pass	yes	0.786363	0.784497	0.779705	0.769754	0.8966	0.8721	0.8387	0.7937	same	same	same	same	0.438062	no	no	no	no	no	no
cg28155795_TC21	chr10:8763616	chr10:8483414	pass	yes	0.966833	0.968355	0.960801	0.957373	0.9344	0.9432	0.9841	1	same	same	same	same	0.45659	no	no	no	no	no	no
cg28156168_BC21	chr10:8788650	chr10:8508448	pass	yes	0.865622	0.879159	0.914664	0.879106	0.7525	0.7746	0.7757	0.8438	same	same	same	same	0.0722703	no	no	no	no	no	no
cg28156229_BC21	chr10:8792597	chr10:8512395	pass	yes	0.249677	0.301951	0.278052	0.320787	0.1856	0.2577	0.3158	0.2871	same	same	same	same	0.385164	no	no	no	no	no	no
cg28156279_TC21	chr10:8795501	chr10:8515299	pass	yes	0.033165	0.050472	0.051809	0.081737	0.0326	0.04	0.0761	0.1522	same	same	same	same	0.924434	no	no	no	no	no	no
cg28156341_BC21	chr10:8801143	chr10:8520941	pass	yes	0.907315	0.917923	0.923679	0.917425	0.9853	0.9231	0.9605	0.9683	same	same	same	same	0	no	no	no	no	no	no
cg28156363_BC21	chr10:8801944	chr10:8521742	pass	yes	0.917896	0.920275	0.919013	0.907309	0.8696	0.8846	0.9091	0.9231	same	same	same	same	0.0748405	no	no	no	no	no	no
cg28156384_BC21	chr10:8803110	chr10:8522908	pass	yes	0.47944	0.493499	0.556362	0.56457	0.7123	0.6053	0.7042	0.6667	same	same	same	same	0.92235	no	no	no	no	no	no
cg28156469_TC21	chr10:8808661	chr10:8528459	pass	yes	0.850404	0.818934	0.835029	0.732363	0.8763	0.7527	0.8026	0.6712	same	same	same	same	0.928063	no	no	no	no	no	no
cg28156594_BC21	chr10:8817212	chr10:8537010	pass	yes	0.599259	0.602695	0.609912	0.595232	0.6897	0.7183	0.7288	0.8108	same	same	same	same	0.514407	no	no	no	no	no	no
cg28156614_TC21	chr10:8818587	chr10:8538385	pass	yes	0.369639	0.426143	0.303265	0.42297	0.4245	0.4867	0.3061	0.4062	same	same	same	same	0.987756	no	no	no	no	no	no
cg28156639_TC11	chr10:8820714	chr10:8540512	pass	yes	0.927737	0.934194	0.9369	0.939322	0.931	0.9474	0.9796	0.871	same	same	same	same	0.213667	no	no	no	no	no	no
cg28156639_TO11	chr10:8820714	chr10:8540512	pass	yes	0.899681	0.917917	0.938413	0.937398	0.931	0.9474	0.9796	0.871	same	same	same	same	0.421211	no	no	no	no	no	no
cg28156639_TO21	chr10:8820714	chr10:8540512	pass	yes	0.963516	0.968986	0.966666	0.972567	0.931	0.9474	0.9796	0.871	same	same	same	same	0.398857	no	no	no	no	no	no
cg28156667_BC21	chr10:8822311	chr10:8542109	pass	yes	0.52453	0.546215	0.623324	0.629701	0.551	0.7	0.6721	0.8103	same	same	same	same	0.961566	no	no	no	no	no	no
cg28156679_BC11	chr10:8823067	chr10:8542865	pass	yes	0.630257	0.646169	0.57961	0.569035	0.7333	0.7191	0.701	0.7024	same	same	same	same	0.882585	no	no	no	no	no	no
cg28156779_BC21	chr10:8831803	chr10:8551601	pass	yes	0.727135	0.732545	0.52454	0.585236	0.8333	0.8077	0.6316	0.7528	same	same	same	same	0.987047	no	no	no	no	no	no
cg28156884_BC11	chr10:8840109	chr10:8559907	pass	yes	0.940959	0.929557	0.919404	0.919552	0.8289	0.9231	0.8938	0.9474	same	same	same	same	0.727482	no	no	no	no	no	no
cg28156885_TC11	chr10:8840191	chr10:8559989	pass	yes	0.723577	0.729352	0.737721	0.729882	0.9524	0.9419	0.9412	0.9588	same	same	same	same	0.375935	no	no	no	no	no	no
cg28156888_BC21	chr10:8840560	chr10:8560358	pass	yes	0.947884	0.950605	0.930935	0.938934	0.9355	0.8667	0.8571	0.8485	same	same	same	same	0.312073	no	no	no	no	no	no
cg28157123_BC21	chr10:8857879	chr10:8577677	pass	yes	0.772996	0.776112	0.868862	0.866417	0.8347	0.8559	0.8866	0.8545	same	same	same	same	0.948692	no	no	no	no	no	no
cg28157126_BC21	chr10:8858004	chr10:8577802	pass	yes	0.844986	0.851064	0.873335	0.858853	0.8519	0.8537	0.9667	0.9457	same	same	same	same	0.812829	no	no	no	no	no	no
cg28157135_BC21	chr10:8858270	chr10:8578068	pass	yes	0.765991	0.748559	0.775629	0.768259	0.6854	0.662	0.8533	0.7808	same	same	same	same	0.541764	no	no	no	no	no	no
cg28157178_TC21	chr10:8861064	chr10:8580862	pass	yes	0.892306	0.909294	0.909687	0.943838	0.8235	0.7946	0.9178	0.7684	same	same	same	same	0.886001	no	no	no	no	no	no
cg28157256_BC11	chr10:8866886	chr10:8586684	pass	yes	0.662451	0.658976	0.699573	0.684275	0.6562	0.5758	0.8318	0.7179	same	same	same	same	0.452573	no	no	no	no	no	no
cg28157352_TC21	chr10:8873483	chr10:8593281	pass	yes	0.829594	0.833712	0.793386	0.773072	0.7434	0.681	0.6667	0.6465	same	same	same	same	0.167987	no	no	no	no	no	no
cg28157445_BC11	chr10:8881358	chr10:8601156	pass	yes	0.690199	0.699126	0.696245	0.687809	0.8125	0.8544	0.869	0.831	same	same	same	same	0.465072	no	no	no	no	no	no
cg28157463_BC21	chr10:8883227	chr10:8603025	pass	yes	0.582114	0.615529	0.670442	0.637417	0.5362	0.6029	0.5395	0.56	same	same	same	same	0.776422	no	no	no	no	no	no
cg28157468_TC21	chr10:8883677	chr10:8603475	pass	yes	0.196635	0.178066	0.202383	0.157558	0.2039	0.0917	0.1351	0.1458	same	same	same	same	0.874185	no	no	no	no	no	no
cg28157477_BC21	chr10:8884296	chr10:8604094	pass	yes	0.699959	0.669093	0.727134	0.644654	0.6111	0.6452	0.7647	0.6024	same	same	same	same	0.894201	no	no	no	no	no	no
cg28157566_BC21	chr10:8886359	chr10:8606157	pass	yes	0.010283	0.011347	0.010945	0.01093	0	0	0	0	same	same	same	same	0.177822	no	no	no	no	no	no
cg28157567_BC21	chr10:8886391	chr10:8606189	pass	yes	0.012377	0.013027	0.012403	0.012832	0.0118	0	0.0263	0.0145	same	same	same	same	0	no	no	no	no	no	no
cg28157568_BC11	chr10:8886430	chr10:8606228	pass	yes	0.031379	0.029153	0.026859	0.02529	0	0	0	0.0167	same	same	same	same	0.188815	no	no	no	no	no	no
cg28157597_BC11	chr10:8887244	chr10:8607042	pass	yes	0.750669	0.755934	0.802722	0.796445	0.8	0.8041	0.809	0.8132	same	same	same	same	0.859706	no	no	no	no	no	no
cg28157707_TC21	chr10:8898836	chr10:8618634	pass	yes	0.843897	0.872603	0.856561	0.86109	0.7311	0.783	0.8397	0.8586	same	same	same	same	0.391721	no	no	no	no	no	no
cg28157770_BC21	chr10:8903931	chr10:8623729	pass	yes	0.938286	0.948535	0.936871	0.927473	0.8598	0.8942	0.8482	0.9444	same	same	same	same	0	no	no	no	no	no	no
cg28157771_TC21	chr10:8903947	chr10:8623745	pass	yes	0.874647	0.877139	0.863322	0.869451	0.8039	0.81	0.8598	0.875	same	same	same	same	0.368234	no	no	no	no	no	no
cg28157827_BC21	chr10:8909871	chr10:8629669	pass	yes	0.893865	0.897898	0.902709	0.893674	0.8667	0.9434	0.9333	0.9189	same	same	same	same	0.17691	no	no	no	no	no	no
cg28157841_BC21	chr10:8910552	chr10:8630350	pass	yes	0.837809	0.918085	0.614132	0.919549	0.6625	0.8105	0.5538	0.8475	same	same	same	same	0.979861	up	no	no	no	no	no
cg28157872_TC11	chr10:8913086	chr10:8632884	pass	yes	0.432763	0.447707	0.372677	0.443784	0.3	0.2976	0.2718	0.3596	same	same	same	same	0.358909	no	no	no	no	no	no
cg28157891_TC21	chr10:8915465	chr10:8635263	pass	yes	0.974683	0.974562	0.972857	0.973692	0.9583	0.9167	0.9722	0.9634	same	same	same	same	0	no	no	no	no	no	no
cg28157953_TC21	chr10:8921221	chr10:8641019	pass	yes	0.914981	0.919124	0.90151	0.894947	0.9176	0.9464	0.9487	0.9231	same	same	same	same	0.423807	no	no	no	no	no	no
cg28157956_TC11	chr10:8921293	chr10:8641091	pass	yes	0.67483	0.661273	0.690235	0.684396	0.7528	0.7938	0.8039	0.8525	same	same	same	same	0.0541908	no	no	no	no	no	no
cg28157957_TC21	chr10:8921357	chr10:8641155	pass	yes	0.821393	0.818804	0.814413	0.803049	0.8933	0.9419	0.9167	0.9365	same	same	same	same	0.0970735	no	no	no	no	no	no
cg28158050_TC21	chr10:8933996	chr10:8653794	pass	yes	0.888118	0.892224	0.896471	0.899639	0.8026	0.7067	0.8358	0.7927	same	same	same	same	0.0940377	no	no	no	no	no	no
cg28158067_TC21	chr10:8935539	chr10:8655337	pass	yes	0.808272	0.824147	0.82266	0.829677	0.8409	0.8889	0.8687	0.8875	same	same	same	same	0.53588	no	no	no	no	no	no
cg28158068_TC21	chr10:8935601	chr10:8655399	pass	yes	0.505021	0.597088	0.566119	0.643641	0.5373	0.686	0.5897	0.5278	same	same	same	same	0.978488	no	no	no	no	no	no
cg28158154_BC21	chr10:8944730	chr10:8664528	pass	yes	0.826546	0.824977	0.884784	0.883162	0.6047	0.6024	0.7045	0.7273	same	same	same	same	0.707308	no	no	no	no	no	no
cg28158163_BC11	chr10:8945180	chr10:8664978	pass	yes	0.68537	0.68968	0.700162	0.693137	0.8395	0.8218	0.7614	0.8587	same	same	same	same	0	no	no	no	no	no	no
cg28158237_BC21	chr10:8951648	chr10:8671446	pass	yes	0.295737	0.327141	0.235802	0.335444	0.3293	0.2143	0.1507	0.125	same	same	same	same	0.898835	no	no	no	no	no	no
cg28158240_TC21	chr10:8952239	chr10:8672037	pass	yes	0.357148	0.343915	0.289877	0.282778	0.2642	0.2155	0.1652	0.1364	same	same	same	same	0.70491	no	no	no	no	no	no
cg28158311_TC21	chr10:8960436	chr10:8680234	pass	yes	0.958773	0.958749	0.946194	0.951746	0.9206	0.8943	0.952	0.9024	same	same	same	same	0.0968134	no	no	no	no	no	no
cg28158388_TC21	chr10:8968428	chr10:8688226	pass	yes	0.721089	0.726294	0.714736	0.707106	0.7439	0.7625	0.8706	0.88	same	same	same	same	0	no	no	no	no	no	no
cg28158390_TC21	chr10:8968480	chr10:8688278	pass	yes	0.408213	0.385253	0.418545	0.390336	0.3636	0.4444	0.5714	0.5783	same	same	same	same	0	no	no	no	no	no	no
cg28158392_BC21	chr10:8968878	chr10:8688676	pass	yes	0.915054	0.904278	0.906622	0.894526	0.8454	0.8478	0.9024	0.899	same	same	same	same	0.737747	no	no	no	no	no	no
cg28158432_TC11	chr10:8973656	chr10:8693454	pass	yes	0.934549	0.941589	0.935925	0.932224	0.8476	0.8302	0.8364	0.8539	same	same	same	same	0.614605	no	no	no	no	no	no
cg28158759_BC21	chr10:9013898	chr10:8733696	pass	yes	0.793734	0.801583	0.787065	0.781371	0.7295	0.7583	0.7886	0.7652	same	same	same	same	0.158169	no	no	no	no	no	no
cg28159043_TC21	chr10:9047502	chr10:8767300	pass	yes	0.797198	0.809599	0.687513	0.783968	0.7473	0.7759	0.783	0.7798	same	same	same	same	0.844349	no	no	no	no	no	no
cg28159092_TC21	chr10:9053226	chr10:8773024	pass	yes	0.347061	0.357832	0.329202	0.335816	0.3023	0.2791	0.3486	0.3158	same	same	same	same	0.710997	no	no	no	no	no	no
cg28159469_BC21	chr10:9098103	chr10:8817901	pass	yes	0.98037	0.979964	0.908858	0.919631	0.9727	0.9554	0.9259	0.8434	same	same	same	same	0.977072	no	no	no	no	no	no
cg28159597_BC21	chr10:9117497	chr10:8837295	pass	yes	0.907149	0.903566	0.953824	0.955292	0.9907	0.9274	0.9524	1	same	same	same	same	0.976824	no	no	no	no	no	no
cg28159694_BC21	chr10:9132776	chr10:8852574	pass	yes	0.936267	0.923504	0.934828	0.93051	0.88	0.8707	0.9175	0.92	same	same	same	same	0.232148	no	no	no	no	no	no
cg28159835_TC11	chr10:9155370	chr10:8875168	pass	yes	0.736553	0.73213	0.805642	0.789233	0.75	0.6986	0.7021	0.8065	same	same	same	same	0.888378	no	no	no	no	no	no
cg28159855_TC21	chr10:9158010	chr10:8877808	pass	yes	0.798901	0.77022	0.787313	0.79228	0.7591	0.6571	0.7458	0.8142	same	same	same	same	0.167909	no	no	no	no	no	no
cg28161051_BC21	chr10:9336686	chr10:9056484	pass	yes	0.526173	0.512773	0.633346	0.622076	0.6875	0.6741	0.8014	0.8028	same	same	same	same	0.990877	no	no	no	no	no	no
cg28161052_TC21	chr10:9336830	chr10:9056628	pass	yes	0.941065	0.941032	0.95993	0.952006	0.8871	0.9008	0.9333	0.9273	same	same	same	same	0.490841	no	no	no	no	no	no
cg28161174_TC11	chr10:9347813	chr10:9067611	pass	yes	0.965535	0.966559	0.96612	0.967125	0.9504	0.9609	0.9646	0.957	same	same	same	same	0	no	no	no	no	no	no
cg28161222_BC21	chr10:9354999	chr10:9074797	pass	yes	0.74822	0.722664	0.789647	0.77532	0.6422	0.5612	0.5455	0.5667	same	same	same	same	0.524549	no	no	no	no	no	no
cg28161231_BC21	chr10:9356215	chr10:9076013	pass	yes	0.966508	0.968562	0.961427	0.964745	0.9612	0.949	0.977	0.9811	same	same	same	same	0.195049	no	no	no	no	no	no
cg28161461_TC21	chr10:9393059	chr10:9112857	pass	yes	0.892821	0.900134	0.864347	0.884235	0.9394	0.9231	0.8378	0.7805	same	same	same	same	0.705403	no	no	no	no	no	no
cg28161597_BC21	chr10:9411492	chr10:9131290	pass	yes	0.907486	0.911364	0.925713	0.91848	0.8816	0.8391	0.9062	0.8068	same	same	same	same	0	no	no	no	no	no	no
cg28162162_BC21	chr10:9495157	chr10:9214955	pass	yes	0.243421	0.230994	0.331033	0.321696	0.2561	0.2131	0.3404	0.3125	same	same	same	same	0.956097	no	no	no	no	no	no
cg28162255_TC21	chr10:9509506	chr10:9229304	pass	yes	0.84764	0.842672	0.79325	0.807789	0.8019	0.855	0.7899	0.9231	same	same	same	same	0.922077	no	no	no	no	no	no
cg28162302_BC11	chr10:9513814	chr10:9233612	pass	yes	0.86461	0.862583	0.739081	0.697664	0.8878	0.8468	0.9318	0.9375	same	same	same	same	0.92925	no	no	no	no	no	no
cg28162472_BC21	chr10:9536799	chr10:9256597	pass	yes	0.664164	0.652785	0.628779	0.621123	0.7115	0.6119	0.678	0.7857	same	same	same	same	0.381666	no	no	no	no	no	no
cg28162654_BC21	chr10:9566059	chr10:9285857	pass	yes	0.680446	0.662658	0.719511	0.706335	0.7013	0.6667	0.7262	0.6129	same	same	same	same	0.144594	no	no	no	no	no	no
cg28162656_BC11	chr10:9566312	chr10:9286110	pass	yes	0.778061	0.761543	0.792042	0.785067	0.8381	0.9286	0.9333	0.9485	same	same	same	same	0.0897037	no	no	no	no	no	no
cg28162681_BC11	chr10:9569926	chr10:9289724	pass	yes	0.64996	0.64322	0.625228	0.617265	0.6813	0.7245	0.8	0.775	same	same	same	same	0.908406	no	no	no	no	no	no
cg28162728_TC21	chr10:9575744	chr10:9295542	pass	yes	0.053836	0.049999	0.053786	0.047223	0.0102	0.0187	0.0102	0.0096	same	same	same	same	0.153666	no	no	no	no	no	no
cg28162791_BC11	chr10:9581253	chr10:9301051	pass	yes	0.87901	0.878036	0.885042	0.880493	0.9206	0.9189	1	0.9296	same	same	same	same	0.044818	no	no	no	no	no	no
cg28162853_BC21	chr10:9588508	chr10:9308306	pass	yes	0.867336	0.869804	0.871141	0.879732	0.7302	0.7344	0.8305	0.8095	same	same	same	same	0.179029	no	no	no	no	no	no
cg28162925_BC21	chr10:9596336	chr10:9316134	pass	yes	0.960271	0.965876	0.959929	0.965371	0.9423	0.9182	0.9583	0.9669	same	same	same	same	0.31312	no	no	no	no	no	no
cg28162937_BC21	chr10:9597821	chr10:9317619	pass	yes	0.969015	0.970627	0.952439	0.959233	0.9292	0.9449	0.9327	0.9208	same	same	same	same	0.611325	no	no	no	no	no	no
cg28163106_TC21	chr10:9622947	chr10:9342745	pass	yes	0.918349	0.914232	0.895263	0.910296	0.8898	0.9143	0.8133	0.8861	same	same	same	same	0.319412	no	no	no	no	no	no
cg28163209_TC21	chr10:9633790	chr10:9353588	pass	yes	0.538331	0.528199	0.534793	0.512	0.6	0.6094	0.5943	0.6337	same	same	same	same	0.704746	no	no	no	no	no	no
cg28163245_TC11	chr10:9638190	chr10:9357988	pass	yes	0.555913	0.551665	0.561543	0.582332	0.7385	0.6311	0.7023	0.7238	same	same	same	same	0.524785	no	no	no	no	no	no
cg28163293_TC21	chr10:9643739	chr10:9363537	pass	yes	0.875401	0.854398	0.849261	0.843627	0.7903	0.7	0.8438	0.7477	same	same	same	same	0.65407	no	no	no	no	no	no
cg28163496_BC21	chr10:9667506	chr10:9387304	pass	yes	0.973438	0.970511	0.975172	0.972187	0.94	0.9273	0.957	0.9882	same	same	same	same	0	no	no	no	no	no	no
cg28163503_BC21	chr10:9668872	chr10:9388670	pass	yes	0.798447	0.792401	0.791532	0.801731	0.8083	0.873	0.8878	0.9159	same	same	same	same	0.456624	no	no	no	no	no	no
cg28163587_BC21	chr10:9674987	chr10:9394785	pass	yes	0.026462	0.026548	0.027049	0.027553	0	0.0106	0.026	0.0161	same	same	same	same	0.344825	no	no	no	no	no	no
cg28163628_BC21	chr10:9675381	chr10:9395179	pass	yes	0.033051	0.028671	0.030272	0.027874	0	0.0137	0	0	same	same	same	same	0.410183	no	no	no	no	no	no
cg28163766_BC21	chr10:9683918	chr10:9403716	pass	yes	0.925963	0.923487	0.902321	0.896469	0.9022	0.9739	0.9677	0.9625	same	same	same	same	0.831401	no	no	no	no	no	no
cg28163853_TC21	chr10:9694112	chr10:9413910	pass	yes	0.781323	0.746969	0.735089	0.688836	0.8429	0.8281	0.7949	0.809	same	same	same	same	0.914679	no	no	no	no	no	no
cg28163906_TC21	chr10:9698478	chr10:9418276	pass	yes	0.528331	0.530178	0.494383	0.477214	0.475	0.5106	0.6066	0.6271	same	same	same	same	0.872633	no	no	no	no	no	no
cg28164052_BC21	chr10:9715069	chr10:9434867	pass	yes	0.90541	0.903728	0.921046	0.907442	0.8909	0.8852	0.94	0.9318	same	same	same	same	0.0768767	no	no	no	no	no	no
cg28164144_TC21	chr10:9725589	chr10:9445387	pass	yes	0.860313	0.843054	0.831031	0.855684	0.7788	0.8455	0.8438	0.7966	same	same	same	same	0.375329	no	no	no	no	no	no
cg28164350_BC21	chr10:9749187	chr10:9468985	pass	yes	0.776467	0.770989	0.758018	0.754862	0.7119	0.7826	0.6697	0.734	same	same	same	same	0.527273	no	no	no	no	no	no
cg28164416_TC21	chr10:9756687	chr10:9476485	pass	yes	0.22361	0.233316	0.6797	0.748142	0.16	0.1237	0.6023	0.6515	same	same	same	same	0.996456	no	up	no	up	up	no
cg28164841_TC21	chr10:9797936	chr10:9517734	pass	yes	0.962718	0.960887	0.965074	0.957184	0.9593	0.9487	0.9817	0.9481	same	same	same	same	0	no	no	no	no	no	no
cg28164852_BC11	chr10:9798154	chr10:9517952	pass	yes	0.957486	0.95689	0.961073	0.95984	0.9647	0.9667	0.9663	0.9655	same	same	same	same	0.185948	no	no	no	no	no	no
cg28164854_TC11	chr10:9798185	chr10:9517983	pass	yes	0.98316	0.983505	0.984045	0.98522	0.9518	0.9558	0.9375	0.9625	same	same	same	same	0	no	no	no	no	no	no
cg28164947_TC21	chr10:9808800	chr10:9528598	pass	yes	0.956562	0.960125	0.956437	0.956336	0.913	0.8704	0.8409	0.9048	same	same	same	same	0.258525	no	no	no	no	no	no
cg28165283_BC11	chr10:9851820	chr10:9571618	pass	yes	0.963754	0.965283	0.968218	0.964817	0.9792	0.9667	0.9828	1	same	same	same	same	0.103331	no	no	no	no	no	no
cg28165706_TC21	chr10:9899823	chr10:9619621	pass	yes	0.460602	0.446209	0.280593	0.264427	0.4274	0.4429	0.2029	0.3143	same	same	same	same	0.943006	no	no	no	no	no	no
cg28165723_BC21	chr10:9900329	chr10:9620127	pass	yes	0.02914	0.028451	0.030738	0.022994	0.0112	0	0.0127	0.0256	same	same	same	same	0.469003	no	no	no	no	no	no
cg28165740_BC21	chr10:9900576	chr10:9620374	pass	yes	0.024773	0.025149	0.028583	0.024012	0	0	0	0	same	same	same	same	0.0162109	no	no	no	no	no	no
cg28165846_TC11	chr10:9901372	chr10:9621170	pass	yes	0.049739	0.04418	0.010391	0.00998	0	0	0	0	same	same	same	same	0.9187	no	no	no	no	no	no
cg28165847_BC11	chr10:9901394	chr10:9621192	pass	yes	0.025837	0.025268	0.02509	0.023602	0	0	0	0	same	same	same	same	0.0982175	no	no	no	no	no	no
cg28165891_TC11	chr10:9904564	chr10:9624362	pass	yes	0.701782	0.681336	0.606724	0.624971	0.7018	0.6421	0.5784	0.5667	same	same	same	same	0.979525	no	no	no	no	no	no
cg28165917_TC21	chr10:9908312	chr10:9628110	pass	yes	0.67993	0.687444	0.653021	0.655461	0.6814	0.6777	0.7326	0.6214	same	same	same	same	0.0773924	no	no	no	no	no	no
cg28165929_TC21	chr10:9909359	chr10:9629157	pass	yes	0.184093	0.172986	0.16328	0.156789	0.1416	0.089	0.1504	0.0769	same	same	same	same	0	no	no	no	no	no	no
cg28166171_TC21	chr10:9953529	chr10:9673327	pass	yes	0.936498	0.952063	0.937181	0.933754	0.9123	0.8854	0.9296	0.9145	same	same	same	same	0.635621	no	no	no	no	no	no
cg28166244_BC21	chr10:9963352	chr10:9683150	pass	yes	0.550006	0.505287	0.477186	0.378089	0.4706	0.3256	0.4803	0.4758	same	same	same	same	0.329214	no	no	no	no	no	no
cg28166300_BC21	chr10:9976638	chr10:9696436	pass	yes	0.462493	0.474106	0.461498	0.406174	0.3952	0.2889	0.3858	0.3554	same	same	same	same	0.627674	no	no	no	no	no	no
cg28166303_BC21	chr10:9976980	chr10:9696778	pass	yes	0.632617	0.647869	0.62441	0.600378	0.5333	0.7241	0.67	0.6132	same	same	same	same	0.686165	no	no	no	no	no	no
cg28166677_TC21	chr10:10040958	chr10:9760756	pass	yes	0.948954	0.947991	0.945509	0.944949	0.85	0.8605	0.9022	0.8085	same	same	same	same	0.0716786	no	no	no	no	no	no
cg28166714_BC21	chr10:10049243	chr10:9769041	pass	yes	0.322916	0.29848	0.298294	0.287892	0.4118	0.2991	0.4141	0.3663	same	same	same	same	0.507723	no	no	no	no	no	no
cg28166740_TC21	chr10:10054365	chr10:9774163	pass	yes	0.386219	0.35641	0.370107	0.357528	0.3619	0.3357	0.4299	0.4194	same	same	same	same	0.588973	no	no	no	no	no	no
cg28166932_BC21	chr10:10093951	chr10:9813749	pass	yes	0.573154	0.561016	0.530029	0.529185	0.5224	0.5586	0.6477	0.4828	same	same	same	same	0.234039	no	no	no	no	no	no
cg28166982_TC21	chr10:10107382	chr10:9827180	pass	yes	0.332498	0.325049	0.324237	0.321257	0.3696	0.3833	0.4	0.425	same	same	same	same	0.241108	no	no	no	no	no	no
cg28166995_BC21	chr10:10110066	chr10:9829864	pass	yes	0.968312	0.965152	0.957888	0.960048	0.9904	0.963	0.9435	0.9674	same	same	same	same	0.278342	no	no	no	no	no	no
cg28166996_TC21	chr10:10110078	chr10:9829876	pass	yes	0.968454	0.970887	0.962766	0.958296	0.963	0.9478	0.9692	0.9565	same	same	same	same	0.880866	no	no	no	no	no	no
cg28167069_BC21	chr10:10122204	chr10:9842002	pass	yes	0.902843	0.90537	0.91571	0.923162	0.76	0.8226	0.8429	0.8816	same	same	same	same	0.254604	no	no	no	no	no	no
cg28167072_TC21	chr10:10122736	chr10:9842534	pass	yes	0.829192	0.803427	0.778447	0.788047	0.8592	0.7423	0.8191	0.8452	same	same	same	same	0.827006	no	no	no	no	no	no
cg28167075_TC11	chr10:10123033	chr10:9842831	pass	yes	0.83534	0.840017	0.841082	0.817642	0.914	0.8889	0.8851	0.9545	same	same	same	same	0.447468	no	no	no	no	no	no
cg28167084_BC21	chr10:10125049	chr10:9844847	pass	yes	0.609342	0.586995	0.597623	0.599578	0.5877	0.5603	0.6172	0.521	same	same	same	same	0.191151	no	no	no	no	no	no
cg28167114_BC21	chr10:10131157	chr10:9850955	pass	yes	0.765774	0.76086	0.759436	0.748375	0.8172	0.7521	0.7188	0.6809	same	same	same	same	0.148369	no	no	no	no	no	no
cg28167395_TC11	chr10:10184823	chr10:9904621	pass	yes	0.701547	0.68657	0.731657	0.722683	0.5903	0.6917	0.713	0.62	same	same	same	same	0.870946	no	no	no	no	no	no
cg28167397_BC21	chr10:10184925	chr10:9904723	pass	yes	0.505969	0.471985	0.514445	0.498995	0.4453	0.5	0.5565	0.4234	same	same	same	same	0.466374	no	no	no	no	no	no
cg28167406_TC21	chr10:10185554	chr10:9905352	pass	yes	0.605092	0.566038	0.600268	0.565876	0.5862	0.6892	0.65	0.6556	same	same	same	same	0.767898	no	no	no	no	no	no
cg28167412_TC21	chr10:10186186	chr10:9905984	pass	yes	0.541265	0.537849	0.59219	0.550827	0.7284	0.619	0.7381	0.7846	same	same	same	same	0.769646	no	no	no	no	no	no
cg28167462_BC21	chr10:10193608	chr10:9913406	pass	yes	0.948882	0.940894	0.950267	0.95461	0.93	0.9495	0.9677	0.9011	same	same	same	same	0.456412	no	no	no	no	no	no
cg28167738_BC11	chr10:10234873	chr10:9954671	pass	yes	0.659991	0.652546	0.651017	0.674929	0.6818	0.6075	0.6667	0.6852	same	same	same	same	0.671337	no	no	no	no	no	no
cg28167743_TC11	chr10:10234948	chr10:9954746	pass	yes	0.882611	0.902935	0.897821	0.905565	0.8522	0.8966	0.8505	0.9192	same	same	same	same	0.447604	no	no	no	no	no	no
cg28167853_TC21	chr10:10253647	chr10:9973445	pass	yes	0.869595	0.864977	0.868332	0.87627	0.9157	0.7474	0.8468	0.7876	same	same	same	same	0.244755	no	no	no	no	no	no
cg28167902_TC11	chr10:10262297	chr10:9982095	pass	yes	0.907709	0.90403	0.907891	0.908395	0.9149	0.8714	0.9765	0.9451	same	same	same	same	0	no	no	no	no	no	no
cg28167923_BC21	chr10:10267845	chr10:9987643	pass	yes	0.816214	0.789112	0.780759	0.784922	0.6306	0.5463	0.6667	0.625	same	same	same	same	0.612096	no	no	no	no	no	no
cg28168100_TC21	chr10:10297043	chr10:10016841	pass	yes	0.913458	0.915252	0.89733	0.91557	0.8687	0.9216	0.913	0.869	same	same	same	same	0.460603	no	no	no	no	no	no
cg28168101_TC21	chr10:10297276	chr10:10017074	pass	yes	0.922289	0.922885	0.924403	0.924499	0.8333	0.9216	0.934	0.9273	same	same	same	same	0.0296932	no	no	no	no	no	no
cg28168117_BC21	chr10:10301066	chr10:10020864	pass	yes	0.807194	0.814203	0.774177	0.745506	0.8651	0.7222	0.8143	0.6931	same	same	same	same	0.909691	no	no	no	no	no	no
cg28168123_TC21	chr10:10301372	chr10:10021170	pass	yes	0.432021	0.425125	0.373132	0.342378	0.5096	0.4286	0.4608	0.4253	same	same	same	same	0.876338	no	no	no	no	no	no
cg28168130_TC21	chr10:10302527	chr10:10022325	pass	yes	0.733522	0.716395	0.723119	0.722889	0.8296	0.7642	0.7213	0.844	same	same	same	same	0.24852	no	no	no	no	no	no
cg28168171_TC21	chr10:10307612	chr10:10027410	pass	yes	0.741175	0.760114	0.744944	0.739255	0.844	0.7706	0.8586	0.7436	same	same	same	same	0	no	no	no	no	no	no
cg28168229_TC21	chr10:10315128	chr10:10034926	pass	yes	0.891218	0.883723	0.886668	0.892024	0.9007	0.8704	0.8905	0.8077	same	same	same	same	0	no	no	no	no	no	no
cg28168452_BC21	chr10:10343058	chr10:10062856	pass	yes	0.951584	0.942204	0.948579	0.938495	0.845	0.8378	0.8535	0.8195	same	same	same	same	0.516028	no	no	no	no	no	no
cg28168675_TC21	chr10:10383529	chr10:10103327	pass	yes	0.245492	0.225807	0.232343	0.230057	0.3263	0.198	0.2072	0.1935	same	same	same	same	0	no	no	no	no	no	no
cg28168939_TC21	chr10:10429541	chr10:10149339	pass	yes	0.787153	0.755267	0.770089	0.772909	0.8796	0.8507	0.9429	0.9583	same	same	same	same	0.496753	no	no	no	no	no	no
cg28168944_BC21	chr10:10429910	chr10:10149708	pass	yes	0.402514	0.391125	0.472793	0.422082	0.4255	0.5263	0.5495	0.4632	same	same	same	same	0.708728	no	no	no	no	no	no
cg28169134_BC11	chr10:10465474	chr10:10185272	pass	yes	0.838394	0.83557	0.88333	0.87763	0.9727	0.9785	0.9882	0.9759	same	same	same	same	0.891085	no	no	no	no	no	no
cg28169158_TC21	chr10:10470126	chr10:10189924	pass	yes	0.964123	0.972361	0.960022	0.959102	0.9259	0.9059	1	0.9429	same	same	same	same	0.123494	no	no	no	no	no	no
cg28169178_TC11	chr10:10472277	chr10:10192075	pass	yes	0.163876	0.169975	0.19724	0.155597	0.1286	0.1538	0.1013	0.12	same	same	same	same	0.336047	no	no	no	no	no	no
cg28169191_BC21	chr10:10472526	chr10:10192324	pass	yes	0.222708	0.229573	0.291212	0.25625	0.2083	0.1548	0.3421	0.2812	same	same	same	same	0.943033	no	no	no	no	no	no
cg28169677_BC21	chr10:10546436	chr10:10266234	pass	yes	0.626887	0.661098	0.676103	0.66679	0.7191	0.7304	0.675	0.7788	same	same	same	same	0.943764	no	no	no	no	no	no
cg28169783_TC11	chr10:10557831	chr10:10277629	pass	yes	0.005439	0.004927	0.004812	0.004562	0	0.0103	0	0	same	same	same	same	0	no	no	no	no	no	no
cg28169826_BC21	chr10:10558464	chr10:10278262	pass	yes	0.056337	0.054228	0.040308	0.051017	0.0408	0.0319	0.0381	0.0215	same	same	same	same	0.84622	no	no	no	no	no	no
cg28169827_BC21	chr10:10558526	chr10:10278324	pass	yes	0.310826	0.288534	0.239327	0.267334	0.3077	0.3472	0.2955	0.2414	same	same	same	same	0.772338	no	no	no	no	no	no
cg28170565_BC21	chr10:10680830	chr10:10400628	pass	yes	0.828852	0.829467	0.81724	0.824693	0.8837	0.8936	0.8901	0.869	same	same	same	same	0.154839	no	no	no	no	no	no
cg28170566_TC21	chr10:10681424	chr10:10401222	pass	yes	0.965031	0.963269	0.960659	0.959014	0.973	0.8889	0.8929	0.9688	same	same	same	same	0.243938	no	no	no	no	no	no
cg28170629_TC21	chr10:10689201	chr10:10408999	pass	yes	0.036973	0.031199	0.046545	0.044467	0	0	0.0145	0.0208	same	same	same	same	0.759604	no	no	no	no	no	no
cg28170630_BC21	chr10:10689211	chr10:10409009	pass	yes	0.013299	0.013782	0.019796	0.02325	0	0.013	0	0.0213	same	same	same	same	0.0533803	no	no	no	no	no	no
cg28170636_BC21	chr10:10689329	chr10:10409127	pass	yes	0.054195	0.047274	0.076322	0.067911	0.02	0.026	0.0448	0.0625	same	same	same	same	0.884305	no	no	no	no	no	no
cg28170706_TC21	chr10:10697401	chr10:10417199	pass	yes	0.513655	0.440775	0.46272	0.475187	0.5119	0.5111	0.4783	0.5096	same	same	same	same	0	no	no	no	no	no	no
cg28170768_TC21	chr10:10709852	chr10:10429650	pass	yes	0.881295	0.875402	0.889527	0.881816	0.6903	0.6452	0.6636	0.7217	same	same	same	same	0	no	no	no	no	no	no
cg28170795_TC11	chr10:10715131	chr10:10434929	pass	yes	0.906603	0.901841	0.910507	0.909548	0.9519	0.9806	0.9894	0.96	same	same	same	same	0.233901	no	no	no	no	no	no
cg28170826_TC21	chr10:10719356	chr10:10439154	pass	yes	0.717388	0.700559	0.691865	0.692016	0.802	0.8103	0.8699	0.8922	same	same	same	same	0.0773763	no	no	no	no	no	no
cg28170829_BC11	chr10:10719521	chr10:10439319	pass	yes	0.95975	0.95731	0.958929	0.958921	0.9905	0.9649	0.9612	0.9407	same	same	same	same	0.235609	no	no	no	no	no	no
cg28170868_TC21	chr10:10725484	chr10:10445282	pass	yes	0.498663	0.465526	0.471024	0.459844	0.536	0.6697	0.6462	0.6941	same	same	same	same	0.782674	no	no	no	no	no	no
cg28170920_TC21	chr10:10730412	chr10:10450210	pass	yes	0.662233	0.623399	0.633441	0.669882	0.7471	0.6442	0.6517	0.7143	same	same	same	same	0.728204	no	no	no	no	no	no
cg28171000_BC21	chr10:10744917	chr10:10464715	pass	yes	0.311567	0.297886	0.630322	0.692971	0.2437	0.2237	0.6336	0.6404	same	same	same	same	0.994598	no	up	no	up	up	no
cg28171750_BC11	chr10:10885263	chr10:10605061	pass	yes	0.261556	0.245141	0.268737	0.232976	0.1719	0.268	0.3	0.2558	same	same	same	same	0.825428	no	no	no	no	no	no
cg28172560_BC11	chr10:11025719	chr10:10745517	pass	yes	0.685264	0.700593	0.79999	0.789166	0.5591	0.5319	0.6857	0.64	same	same	same	same	0.825386	no	no	no	no	no	no
cg28172623_BC21	chr10:11035997	chr10:10755795	pass	yes	0.621351	0.592948	0.654676	0.66992	0.5583	0.5189	0.6264	0.5455	same	same	same	same	0.677477	no	no	no	no	no	no
cg28172687_BC21	chr10:11045671	chr10:10765469	pass	yes	0.440217	0.488895	0.619676	0.646042	0.5161	0.4085	0.6533	0.6027	same	same	same	same	0.967049	no	no	no	no	no	no
cg28172814_BC21	chr10:11062844	chr10:10782642	pass	yes	0.48527	0.405775	0.442045	0.427313	0.3617	0.5	0.4368	0.4118	same	same	same	same	0.0809701	no	no	no	no	no	no
cg28172930_TC21	chr10:11080147	chr10:10799945	pass	yes	0.227658	0.2088	0.221947	0.242185	0.3039	0.307	0.3367	0.2784	same	same	same	same	0.739191	no	no	no	no	no	no
cg28172970_TC21	chr10:11080895	chr10:10800693	pass	yes	0.28315	0.291473	0.275645	0.299316	0.2167	0.3537	0.4177	0.3333	same	same	same	same	0.972523	no	no	no	no	no	no
cg28172973_TC21	chr10:11081003	chr10:10800801	pass	yes	0.063861	0.065145	0.103467	0.083415	0.027	0.1429	0.0426	0.0685	same	same	same	same	0.885494	no	no	no	no	no	no
cg28172978_TC11	chr10:11081138	chr10:10800936	pass	yes	0.033169	0.03082	0.035599	0.038505	0.1294	0.1124	0.1111	0.0615	same	same	same	same	0.596667	no	no	no	no	no	no
cg28173013_BC21	chr10:11082298	chr10:10802096	pass	yes	0.103895	0.077898	0.13439	0.107339	0.0714	0.0263	0.0299	0.0385	same	same	same	same	0.754955	no	no	no	no	no	no
cg28173015_TC11	chr10:11082309	chr10:10802107	pass	yes	0.192157	0.159168	0.204545	0.232356	0.0909	0.0921	0.1833	0.1346	same	same	same	same	0.823069	no	no	no	no	no	no
cg28173370_BC21	chr10:11149166	chr10:10868964	pass	yes	0.014094	0.013683	0.013676	0.011581	0	0	0	0.0303	same	same	same	same	0	no	no	no	no	no	no
cg28173376_TC21	chr10:11149258	chr10:10869056	pass	yes	0.07222	0.067848	0.070528	0.060679	0.025	0	0.0196	0	same	same	same	same	0	no	no	no	no	no	no
cg28173454_TC21	chr10:11151669	chr10:10871467	pass	yes	0.860405	0.857166	0.833565	0.836032	0.949	0.9135	0.8804	0.9012	same	same	same	same	0.0767312	no	no	no	no	no	no
cg28173617_TC21	chr10:11170926	chr10:10890724	pass	yes	0.901965	0.911594	0.915951	0.912083	0.9241	0.8776	0.9438	0.9091	same	same	same	same	0.703168	no	no	no	no	no	no
cg28173779_BC21	chr10:11192954	chr10:10912752	pass	yes	0.969528	0.974918	0.974324	0.971857	0.9535	0.9462	0.967	0.9494	same	same	same	same	0.274676	no	no	no	no	no	no
cg28173848_BC21	chr10:11205272	chr10:10925070	pass	yes	0.952982	0.948701	0.947564	0.947646	0.8539	0.9182	0.94	0.8624	same	same	same	same	0.380094	no	no	no	no	no	no
cg28174349_TC21	chr10:11281039	chr10:11000837	pass	yes	0.030628	0.03011	0.031652	0.030036	0	0	0	0	same	same	same	same	0	no	no	no	no	no	no
cg28174355_BC21	chr10:11281079	chr10:11000877	pass	yes	0.010283	0.011881	0.014357	0.009792	0	0	0	0	same	same	same	same	0.580077	no	no	no	no	no	no
cg28174454_TC21	chr10:11281833	chr10:11001631	pass	yes	0.010235	0.01037	0.009321	0.010216	0	0	0	0	same	same	same	same	0.058725	no	no	no	no	no	no
cg28174457_BC11	chr10:11281854	chr10:11001652	pass	yes	0.03045	0.025311	0.031015	0.023393	0	0	0	0	same	same	same	same	0.241655	no	no	no	no	no	no
cg28174546_BC21	chr10:11291237	chr10:11011035	pass	yes	0.962379	0.965773	0.9548	0.963631	0.9487	0.9748	0.952	0.9748	same	same	same	same	0.180481	no	no	no	no	no	no
cg28174585_TC21	chr10:11296026	chr10:11015824	pass	yes	0.955466	0.949444	0.955787	0.952342	0.9828	0.967	0.9796	0.9783	same	same	same	same	0.099482	no	no	no	no	no	no
cg28174586_BC11	chr10:11296036	chr10:11015834	pass	yes	0.919471	0.914301	0.904843	0.917221	1	0.9888	0.9901	0.9565	same	same	same	same	0.115615	no	no	no	no	no	no
cg28174672_BC21	chr10:11311129	chr10:11030927	pass	yes	0.455283	0.422521	0.445697	0.420946	0.5684	0.4881	0.5204	0.5844	same	same	same	same	0.743192	no	no	no	no	no	no
cg28174792_TC21	chr10:11330548	chr10:11050346	pass	yes	0.963225	0.966533	0.966898	0.962817	0.8936	0.9439	0.9195	0.9626	same	same	same	same	0	no	no	no	no	no	no
cg28174878_BC21	chr10:11343073	chr10:11062871	pass	yes	0.148347	0.142418	0.112744	0.094488	0.1176	0.1356	0.0847	0.0741	same	same	same	same	0.717084	no	no	no	no	no	no
cg28174977_BC21	chr10:11343933	chr10:11063731	pass	yes	0.015677	0.015462	0.013641	0.013825	0	0	0.0159	0.0196	same	same	same	same	0.409738	no	no	no	no	no	no
cg28174992_TC11	chr10:11344655	chr10:11064453	pass	yes	0.98429	0.984025	0.983264	0.983673	0.9908	0.9906	0.9625	0.9647	same	same	same	same	0.0348175	no	no	no	no	no	no
cg28175130_TC21	chr10:11362470	chr10:11082268	pass	yes	0.034285	0.037894	0.034025	0.034765	0	0.096	0.0989	0.0543	same	same	same	same	0.0971965	no	no	no	no	no	no
cg28175291_BC21	chr10:11387526	chr10:11107324	pass	yes	0.871391	0.88068	0.86507	0.854617	0.9146	0.9091	0.8961	0.9474	same	same	same	same	0.329059	no	no	no	no	no	no
cg28175485_TC21	chr10:11413483	chr10:11133281	pass	yes	0.673499	0.650839	0.657973	0.674214	0.6364	0.6408	0.7303	0.7179	same	same	same	same	0.12816	no	no	no	no	no	no
cg28175493_TC21	chr10:11414327	chr10:11134125	pass	yes	0.96622	0.963849	0.960581	0.966927	0.955	0.9894	0.9891	0.9811	same	same	same	same	0.36812	no	no	no	no	no	no
cg28175630_TC21	chr10:11435779	chr10:11155577	pass	yes	0.376038	0.374464	0.423577	0.403065	0.3828	0.4769	0.4643	0.472	same	same	same	same	0.81862	no	no	no	no	no	no
cg28175750_BC11	chr10:11450478	chr10:11170276	pass	yes	0.953819	0.951972	0.950217	0.947309	0.9561	0.9318	0.9744	0.9908	same	same	same	same	0	no	no	no	no	no	no
cg28175808_BC21	chr10:11457289	chr10:11177087	pass	yes	0.922531	0.918351	0.909671	0.912167	0.9875	0.9913	0.978	0.9867	same	same	same	same	0.38935	no	no	no	no	no	no
cg28176226_TC21	chr10:11505325	chr10:11225123	pass	yes	0.365815	0.308166	0.334868	0.307048	0.2857	0.1604	0.2286	0.2316	same	same	same	same	0.682574	no	no	no	no	no	no
cg28176569_BC21	chr10:11565207	chr10:11285005	pass	yes	0.57556	0.553468	0.606375	0.58559	0.625	0.5543	0.6714	0.6203	same	same	same	same	0.318313	no	no	no	no	no	no
cg28176636_TC21	chr10:11579672	chr10:11299470	pass	yes	0.796231	0.804989	0.767143	0.789048	0.697	0.6881	0.6914	0.5658	same	same	same	same	0.284799	no	no	no	no	no	no
cg28176637_TC21	chr10:11580043	chr10:11299841	pass	yes	0.877183	0.891253	0.881518	0.874819	0.7304	0.6979	0.8529	0.7444	same	same	same	same	0.46675	no	no	no	no	no	no
cg28176766_TC21	chr10:11609242	chr10:11329040	pass	yes	0.927016	0.910109	0.878433	0.876595	0.8611	0.8764	0.8649	0.8488	same	same	same	same	0.953127	no	no	no	no	no	no
cg28177098_BC21	chr10:11662541	chr10:11382339	pass	yes	0.783539	0.756204	0.768278	0.793636	0.8072	0.7143	0.8022	0.7949	same	same	same	same	0.402489	no	no	no	no	no	no
cg28178233_TC11	chr10:11838861	chr10:11558659	pass	yes	0.639754	0.645995	0.656727	0.657176	0.6095	0.5935	0.7333	0.5909	same	same	same	same	0.614239	no	no	no	no	no	no
cg28178258_BC21	chr10:11841699	chr10:11561497	pass	yes	0.88968	0.903245	0.907206	0.938021	0.9286	0.9545	0.9315	0.9091	same	same	same	same	0.61733	no	no	no	no	no	no
cg28178262_BC21	chr10:11841865	chr10:11561663	pass	yes	0.522162	0.52322	0.48555	0.49478	0.5062	0.4842	0.6957	0.5769	same	same	same	same	0.170749	no	no	no	no	no	no
cg28178292_TC21	chr10:11846073	chr10:11565871	pass	yes	0.631131	0.646516	0.629228	0.642498	0.68	0.7478	0.7527	0.7129	same	same	same	same	0.682555	no	no	no	no	no	no
cg28178332_TC11	chr10:11852041	chr10:11571839	pass	yes	0.551266	0.539269	0.559431	0.55175	0.5465	0.3457	0.3846	0.4643	same	same	same	same	0.0846867	no	no	no	no	no	no
cg28178458_TC11	chr10:11875378	chr10:11595176	pass	yes	0.881034	0.866128	0.860369	0.879871	1	0.9	0.8667	0.8889	same	same	same	same	0.586726	no	no	no	no	no	no
cg28178459_BC21	chr10:11875415	chr10:11595213	pass	yes	0.841493	0.803894	0.790023	0.783646	0.7083	0.6809	0.6905	0.6667	same	same	same	same	0.0942039	no	no	no	no	no	no
cg28178896_TC21	chr10:11941346	chr10:11661144	pass	yes	0.926408	0.94202	0.927208	0.934696	0.9444	0.9032	0.8843	0.9397	same	same	same	same	0	no	no	no	no	no	no
cg28178898_BC21	chr10:11941375	chr10:11661173	pass	yes	0.973522	0.969984	0.966768	0.968802	0.9333	0.9542	0.9219	0.9577	same	same	same	same	0.645019	no	no	no	no	no	no
cg28179240_TC21	chr10:12005185	chr10:11724983	pass	yes	0.747698	0.739236	0.822814	0.81755	0.7426	0.7876	0.84	0.9	same	same	same	same	0.680433	no	no	no	no	no	no
cg28179258_BC11	chr10:12009344	chr10:11729142	pass	yes	0.945124	0.944347	0.932063	0.943171	0.935	0.8621	0.9466	0.8525	same	same	same	same	0.351985	no	no	no	no	no	no
cg28179259_BC21	chr10:12009363	chr10:11729161	pass	yes	0.908306	0.919422	0.891527	0.904907	0.8814	0.8482	0.9254	0.876	same	same	same	same	0.914581	no	no	no	no	no	no
cg28179365_TC11	chr10:12030966	chr10:11750764	pass	yes	0.439571	0.443375	0.470028	0.438138	0.5172	0.5735	0.5312	0.6341	same	same	same	same	0.0991147	no	no	no	no	no	no
cg28179371_BC21	chr10:12031846	chr10:11751644	pass	yes	0.711665	0.704139	0.769729	0.735716	0.8026	0.6579	0.7778	0.6667	same	same	same	same	0	no	no	no	no	no	no
cg28180116_TC11	chr10:12173747	chr10:11893545	pass	yes	0.887913	0.884168	0.864931	0.878333	0.9823	0.9485	0.9455	0.9196	same	same	same	same	0.450397	no	no	no	no	no	no
cg28180201_BC21	chr10:12187351	chr10:11907149	pass	yes	0.805943	0.76642	0.790791	0.8205	0.6724	0.8174	0.7766	0.8197	same	same	same	same	0.376114	no	no	no	no	no	no
cg28180276_TC11	chr10:12201291	chr10:11921089	pass	yes	0.67756	0.68828	0.694878	0.695756	0.9753	0.9429	0.9423	0.9753	same	same	same	same	0.136967	no	no	no	no	no	no
cg28181127_BC21	chr10:12354844	chr10:12074642	pass	yes	0.920946	0.917466	0.906608	0.913374	0.9298	0.93	1	0.9417	same	same	same	same	0.179821	no	no	no	no	no	no
cg28181248_TC21	chr10:12372276	chr10:12092074	pass	yes	0.387729	0.366868	0.374859	0.368075	0.5673	0.4804	0.5825	0.5051	same	same	same	same	0.216234	no	no	no	no	no	no
cg28181722_BC11	chr10:12439702	chr10:12159500	pass	yes	0.97488	0.974526	0.976054	0.97405	0.9239	0.9709	0.9886	0.9697	same	same	same	same	0.0482793	no	no	no	no	no	no
cg28182003_BC11	chr10:12477020	chr10:12196818	pass	yes	0.954761	0.954687	0.947853	0.951259	0.9839	0.9901	0.9813	0.978	same	same	same	same	0.236413	no	no	no	no	no	no
cg28182069_BC21	chr10:12486436	chr10:12206234	pass	yes	0.981181	0.977275	0.97863	0.980572	0.9216	0.906	0.902	0.9167	same	same	same	same	0.59105	no	no	no	no	no	no
cg28182110_BC21	chr10:12489380	chr10:12209178	pass	yes	0.91425	0.911937	0.923703	0.91307	0.8673	0.7925	0.8913	0.7791	same	same	same	same	0	no	no	no	no	no	no
cg28182487_BC21	chr10:12538265	chr10:12258063	pass	yes	0.351584	0.321994	0.246425	0.247489	0.2424	0.1511	0.1557	0.1752	same	same	same	same	0.805397	no	no	no	no	no	no
cg28182550_BC21	chr10:12548161	chr10:12267959	pass	yes	0.755495	0.756131	0.758922	0.745942	0.8	0.8478	0.87	0.9194	same	same	same	same	0.0618698	no	no	no	no	no	no
cg28182560_TC21	chr10:12548709	chr10:12268507	pass	yes	0.479936	0.477594	0.557496	0.53448	0.5	0.7018	0.7263	0.7619	same	same	same	same	0.654236	no	no	no	no	no	no
cg28182572_TC11	chr10:12549192	chr10:12268990	pass	yes	0.378735	0.374354	0.421309	0.408224	0.2083	0.3529	0.4333	0.4737	same	same	same	same	0.870611	no	no	no	no	no	no
cg28182580_TC21	chr10:12550369	chr10:12270167	pass	yes	0.537549	0.563655	0.610507	0.620213	0.6067	0.6875	0.6632	0.7349	same	same	same	same	0.894655	no	no	no	no	no	no
cg28182606_BC21	chr10:12552643	chr10:12272441	pass	yes	0.977056	0.979866	0.977467	0.976833	0.9775	0.9643	0.9375	0.9444	same	same	same	same	0.0816683	no	no	no	no	no	no
cg28182738_BC21	chr10:12568827	chr10:12288625	pass	yes	0.944852	0.948434	0.946578	0.9499	0.9444	0.9706	0.9756	0.9697	same	same	same	same	0	no	no	no	no	no	no
cg28182802_BC21	chr10:12574777	chr10:12294575	pass	yes	0.954203	0.955496	0.954648	0.952597	0.9208	1	0.9823	0.9596	same	same	same	same	0.271194	no	no	no	no	no	no
cg28182806_TC21	chr10:12574939	chr10:12294737	pass	yes	0.966882	0.974762	0.971407	0.966745	0.9667	0.9714	0.991	0.9706	same	same	same	same	0.0368013	no	no	no	no	no	no
cg28183048_BC21	chr10:12609275	chr10:12329073	pass	yes	0.786913	0.785433	0.804831	0.800935	0.902	0.8679	0.9333	0.9551	same	same	same	same	0.148071	no	no	no	no	no	no
cg28183111_BC21	chr10:12614808	chr10:12334606	pass	yes	0.705673	0.710739	0.759796	0.762796	0.7216	0.6694	0.8652	0.7339	same	same	same	same	0.408035	no	no	no	no	no	no
cg28183113_TC11	chr10:12614889	chr10:12334687	pass	yes	0.870964	0.875338	0.898717	0.894529	0.8652	0.9245	0.967	0.8846	same	same	same	same	0.185657	no	no	no	no	no	no
cg28183120_BC21	chr10:12615056	chr10:12334854	pass	yes	0.506263	0.51689	0.599309	0.594872	0.4906	0.5591	0.6667	0.5333	same	same	same	same	0.845	no	no	no	no	no	no
cg28183216_BC21	chr10:12628019	chr10:12347817	pass	yes	0.907844	0.90856	0.890984	0.893161	0.9746	0.9846	0.9894	0.9873	same	same	same	same	0.267523	no	no	no	no	no	no
cg28183384_TC21	chr10:12643535	chr10:12363333	pass	yes	0.223221	0.204425	0.17557	0.165747	0.1681	0.1565	0.115	0.1478	same	same	same	same	0.739482	no	no	no	no	no	no
cg28183387_BC21	chr10:12643600	chr10:12363398	pass	yes	0.221408	0.197534	0.15766	0.150529	0.1724	0.125	0.0899	0.1188	same	same	same	same	0.852965	no	no	no	no	no	no
cg28184175_TC11	chr10:12729415	chr10:12449213	pass	yes	0.798813	0.812659	0.83129	0.837811	0.9478	0.9	0.8952	0.9082	same	same	same	same	0.246059	no	no	no	no	no	no
cg28184680_TC21	chr10:12791719	chr10:12511517	pass	yes	0.919545	0.956626	0.910797	0.946122	0.75	0.875	0.802	0.9659	same	same	same	same	0.840736	no	no	no	no	no	no
cg28184805_TC21	chr10:12806026	chr10:12525824	pass	yes	0.886298	0.9131	0.906505	0.901546	0.8696	0.8737	0.9286	0.8276	same	same	same	same	0.632066	no	no	no	no	no	no
cg28184817_BC21	chr10:12807917	chr10:12527715	pass	yes	0.914445	0.912367	0.915891	0.907795	0.9231	0.9506	0.9245	0.9157	same	same	same	same	0.121909	no	no	no	no	no	no
cg28184830_BC21	chr10:12808755	chr10:12528553	pass	yes	0.981242	0.981582	0.979823	0.979409	0.9674	0.9863	0.9785	0.9882	same	same	same	same	0.0743366	no	no	no	no	no	no
cg28184871_BC21	chr10:12813332	chr10:12533130	pass	yes	0.761617	0.772179	0.798587	0.794896	0.6822	0.7168	0.6964	0.7692	same	same	same	same	0.118588	no	no	no	no	no	no
cg28184875_BC21	chr10:12813511	chr10:12533309	pass	yes	0.383849	0.389741	0.560985	0.554248	0.5224	0.5366	0.7273	0.6667	same	same	same	same	0.955259	no	no	no	no	no	no
cg28184993_BC11	chr10:12823410	chr10:12543208	pass	yes	0.663816	0.664511	0.66392	0.669921	0.8444	0.8621	0.9048	0.9155	same	same	same	same	0.195587	no	no	no	no	no	no
cg28185035_BC11	chr10:12826089	chr10:12545887	pass	yes	0.908955	0.910958	0.913952	0.92215	0.8864	0.9242	0.9167	0.9362	same	same	same	same	0.12887	no	no	no	no	no	no
cg28185036_TC21	chr10:12826168	chr10:12545966	pass	yes	0.843825	0.855612	0.844966	0.849486	0.9259	0.8917	0.951	0.9247	same	same	same	same	0.0343856	no	no	no	no	no	no
cg28185046_TC21	chr10:12826894	chr10:12546692	pass	yes	0.487153	0.437274	0.516245	0.476363	0.5765	0.4071	0.6018	0.5114	same	same	same	same	0.949967	no	no	no	no	no	no
cg28185047_BC21	chr10:12826904	chr10:12546702	pass	yes	0.607543	0.549814	0.614365	0.571258	0.6	0.5413	0.6075	0.5465	same	same	same	same	0.89257	no	no	no	no	no	no
cg28185119_BC21	chr10:12833744	chr10:12553542	pass	yes	0.462558	0.475664	0.934146	0.937975	0.4058	0.4659	0.902	0.9583	same	same	same	same	0.992885	no	up	no	up	up	no
cg28185195_BC21	chr10:12842287	chr10:12562085	pass	yes	0.947001	0.958226	0.929164	0.926645	0.9444	0.9302	0.9608	0.8936	same	same	same	same	0.857441	no	no	no	no	no	no
cg28185227_BC21	chr10:12846099	chr10:12565897	pass	yes	0.946744	0.953727	0.966251	0.968718	0.8958	0.9895	0.9545	0.8889	same	same	same	same	0.604995	no	no	no	no	no	no
cg28185257_TC21	chr10:12848849	chr10:12568647	pass	yes	0.955149	0.954116	0.949927	0.953554	0.9583	0.9764	0.9832	0.9899	same	same	same	same	0	no	no	no	no	no	no
cg28185305_BC21	chr10:12853278	chr10:12573076	pass	yes	0.285036	0.267815	0.217962	0.203636	0.1681	0.1694	0.1491	0.202	same	same	same	same	0.868694	no	no	no	no	no	no
cg28185412_BC21	chr10:12861447	chr10:12581245	pass	yes	0.852588	0.88958	0.855318	0.887244	0.9053	0.9009	0.934	0.9032	same	same	same	same	0.880876	no	no	no	no	no	no
cg28185413_BC11	chr10:12861598	chr10:12581396	pass	yes	0.77818	0.800781	0.764878	0.774596	0.8857	0.9307	0.9266	0.9381	same	same	same	same	0.22783	no	no	no	no	no	no
cg28185541_BC21	chr10:12868423	chr10:12588221	pass	yes	0.012808	0.012317	0.011954	0.012757	0	0	0.0192	0	same	same	same	same	0.0724306	no	no	no	no	no	no
cg28185549_TC21	chr10:12868594	chr10:12588392	pass	yes	0.012614	0.014437	0.015135	0.015163	0	0	0	0	same	same	same	same	0.142006	no	no	no	no	no	no
cg28185566_TC21	chr10:12869002	chr10:12588800	pass	yes	0.024943	0.023637	0.023481	0.022326	0	0	0	0	same	same	same	same	0.0534836	no	no	no	no	no	no
cg28185611_BC11	chr10:12869381	chr10:12589179	pass	yes	0.143582	0.12635	0.136085	0.120178	0	0	0	0	same	same	same	same	0.527424	no	no	no	no	no	no
cg28185725_TC21	chr10:12879296	chr10:12599094	pass	yes	0.953554	0.960461	0.946849	0.951983	0.9175	0.8791	0.9364	0.8706	same	same	same	same	0.109473	no	no	no	no	no	no
cg28185818_BC21	chr10:12888527	chr10:12608325	pass	yes	0.901006	0.896653	0.84438	0.834576	0.9125	0.9302	0.8182	0.8556	same	same	same	same	0.919855	no	no	no	no	no	no
cg28186056_TC11	chr10:12916170	chr10:12635968	pass	yes	0.580819	0.58702	0.596306	0.592273	0.5652	0.63	0.5921	0.622	same	same	same	same	0.0602615	no	no	no	no	no	no
cg28186149_TC21	chr10:12922701	chr10:12642499	pass	yes	0.031933	0.030574	0.033837	0.029684	0	0	0	0	same	same	same	same	0.0532571	no	no	no	no	no	no
cg28186188_BC21	chr10:12923050	chr10:12642848	pass	yes	0.035073	0.031653	0.032395	0.029862	0	0	0.0164	0	same	same	same	same	0.21859	no	no	no	no	no	no
cg28186201_BC21	chr10:12923750	chr10:12643548	pass	yes	0.809543	0.819386	0.790651	0.805658	0.8776	0.913	0.9036	0.8721	same	same	same	same	0.528813	no	no	no	no	no	no
cg28186364_TC21	chr10:12941089	chr10:12660893	pass	yes	0.248455	0.249412	0.328483	0.284518	0.1644	0.2453	0.1875	0.1765	same	same	same	same	0.661119	no	no	no	no	no	no
cg28186366_BC11	chr10:12941181	chr10:12660985	pass	yes	0.529124	0.521949	0.504913	0.494317	0.5606	0.4773	0.5333	0.3684	same	same	same	same	0.716189	no	no	no	no	no	no
cg28186391_TC21	chr10:12941393	chr10:12661197	pass	yes	0.213146	0.222501	0.182863	0.172299	0.0968	0.0897	0.0864	0.0968	same	same	same	same	0.248087	no	no	no	no	no	no
cg28186401_TC11	chr10:12941546	chr10:12661350	pass	yes	0.417189	0.419617	0.358482	0.357046	0.1864	0.125	0.1067	0.1538	same	same	same	same	0.81518	no	no	no	no	no	no
cg28186429_BC21	chr10:12941795	chr10:12661599	pass	yes	0.253075	0.255839	0.204594	0.190346	0.1772	0.2747	0.1538	0.1842	same	same	same	same	0.622913	no	no	no	no	no	no
cg28186444_TC11	chr10:12943024	chr10:12662828	pass	yes	0.526724	0.51169	0.441711	0.417601	0.45	0.4255	0.4189	0.3125	same	same	same	same	0.944653	no	no	no	no	no	no
cg28186644_TC11	chr10:12961933	chr10:12681739	pass	yes	0.964506	0.966144	0.9624	0.962383	0.9506	0.96	1	1	same	same	same	same	0.297959	no	no	no	no	no	no
cg28186663_TC21	chr10:12963924	chr10:12683730	pass	yes	0.041685	0.049062	0.042059	0.042488	0.1613	0.0606	0	0.0667	same	same	same	same	0	no	no	no	no	no	no
cg28186665_BC21	chr10:12964009	chr10:12683815	pass	yes	0.037096	0.043021	0.027632	0.032586	0.0233	0.0577	0	0.0185	same	same	same	same	0.515979	no	no	no	no	no	no
cg28186722_TC21	chr10:12964600	chr10:12684406	pass	yes	0.017703	0.021833	0.022239	0.018654	0	0.0149	0.0299	0	same	same	same	same	0	no	no	no	no	no	no
cg28186723_TC21	chr10:12964610	chr10:12684416	pass	yes	0.088923	0.09558	0.101854	0.085857	0.0702	0.0462	0.0597	0.0784	same	same	same	same	0.205492	no	no	no	no	no	no
cg28186916_TC21	chr10:12987223	chr10:12707029	pass	yes	0.455961	0.460002	0.463127	0.439474	0.2653	0.2917	0.5571	0.3953	same	same	same	same	0.632967	no	no	no	no	no	no
cg28187120_BC21	chr10:13005532	chr10:12725338	pass	yes	0.962503	0.961041	0.960885	0.958268	0.9341	0.8929	0.975	0.9268	same	same	same	same	0.550054	no	no	no	no	no	no
cg28187121_BC21	chr10:13006074	chr10:12725880	pass	yes	0.969271	0.969967	0.967817	0.966689	0.9432	0.9615	0.9775	0.9479	same	same	same	same	0	no	no	no	no	no	no
cg28187123_BC11	chr10:13006358	chr10:12726164	pass	yes	0.887874	0.880279	0.889358	0.882769	0.9242	0.8682	0.8906	0.9115	same	same	same	same	0.20586	no	no	no	no	no	no
cg28187145_BC21	chr10:13008302	chr10:12728108	pass	yes	0.027537	0.025302	0.027738	0.024709	0	0	0	0	same	same	same	same	0.389676	no	no	no	no	no	no
cg28187146_TC11	chr10:13008316	chr10:12728122	pass	yes	0.012862	0.016734	0.015599	0.018178	0	0	0	0	same	same	same	same	0.0792044	no	no	no	no	no	no
cg28187147_TC11	chr10:13008326	chr10:12728132	pass	yes	0.197266	0.191784	0.197672	0.182296	0.0125	0	0	0	same	same	same	same	0	no	no	no	no	no	no
cg28187330_TC21	chr10:13018666	chr10:12738472	pass	yes	0.264396	0.256937	0.260725	0.239474	0.2941	0.3158	0.3409	0.2785	same	same	same	same	0.852488	no	no	no	no	no	no
cg28187469_BC11	chr10:13037989	chr10:12757795	pass	yes	0.714248	0.713606	0.715894	0.706922	0.9306	0.9706	0.8696	0.9324	same	same	same	same	0.23533	no	no	no	no	no	no
cg28187473_BC11	chr10:13038062	chr10:12757868	pass	yes	0.781505	0.776243	0.741933	0.744309	0.9494	0.9494	0.9437	0.9419	same	same	same	same	0.872619	no	no	no	no	no	no
cg28187589_TC11	chr10:13051316	chr10:12771122	pass	yes	0.777732	0.783954	0.688553	0.705648	0.8889	0.8861	0.8519	0.7385	same	same	same	same	0.925406	no	no	no	no	no	no
cg28187594_BC21	chr10:13051447	chr10:12771253	pass	yes	0.952623	0.953097	0.803029	0.830675	0.8636	0.9167	0.75	0.875	same	same	same	same	0.983361	no	no	no	no	no	no
cg28187624_TC21	chr10:13054961	chr10:12774767	pass	yes	0.73399	0.731182	0.612632	0.572658	0.7246	0.7414	0.7101	0.6759	same	same	same	same	0.97011	no	no	no	no	no	no
cg28187677_BC11	chr10:13060418	chr10:12780224	pass	yes	0.555572	0.548755	0.622495	0.620125	0.6778	0.5663	0.7183	0.7973	same	same	same	same	0.926394	no	no	no	no	no	no
cg28187680_BC11	chr10:13060524	chr10:12780330	pass	yes	0.57471	0.577967	0.570473	0.579369	0.6975	0.6176	0.7059	0.6538	same	same	same	same	0.238178	no	no	no	no	no	no
cg28187854_BC11	chr10:13077745	chr10:12797551	pass	yes	0.834498	0.832817	0.836487	0.82138	0.8041	0.8041	0.7662	0.8553	same	same	same	same	0.440582	no	no	no	no	no	no
cg28187943_TC21	chr10:13087243	chr10:12807049	pass	yes	0.523278	0.501111	0.481071	0.508451	0.51	0.6165	0.5603	0.4909	same	same	same	same	0.936917	no	no	no	no	no	no
cg28187945_BC21	chr10:13087437	chr10:12807243	pass	yes	0.048053	0.047511	0.03902	0.040987	0.031	0.0379	0.0157	0.0331	same	same	same	same	0.254735	no	no	no	no	no	no
cg28187978_TC21	chr10:13089935	chr10:12809741	pass	yes	0.724948	0.745793	0.744967	0.698909	0.5965	0.5909	0.5185	0.6	same	same	same	same	0.126751	no	no	no	no	no	no
cg28187979_BC21	chr10:13089953	chr10:12809759	pass	yes	0.776641	0.800096	0.770254	0.752747	0.5882	0.648	0.4954	0.6429	same	same	same	same	0	no	no	no	no	no	no
cg28187983_BC11	chr10:13090043	chr10:12809849	pass	yes	0.717398	0.735031	0.682297	0.649985	0.5495	0.4949	0.5638	0.5506	same	same	same	same	0.564115	no	no	no	no	no	no
cg28187986_TC21	chr10:13090122	chr10:12809928	pass	yes	0.628431	0.639378	0.639973	0.584593	0.6765	0.4464	0.6552	0.5714	same	same	same	same	0.784876	no	no	no	no	no	no
cg28187989_TC21	chr10:13090313	chr10:12810119	pass	yes	0.593657	0.561104	0.600685	0.544639	0.5465	0.4217	0.5319	0.42	same	same	same	same	0.676306	no	no	no	no	no	no
cg28187993_BC11	chr10:13090457	chr10:12810263	pass	yes	0.616589	0.61676	0.629209	0.615267	0.5921	0.4651	0.5091	0.5254	same	same	same	same	0.322511	no	no	no	no	no	no
cg28187994_TC11	chr10:13090501	chr10:12810307	pass	yes	0.480398	0.490703	0.48805	0.477623	0.5397	0.5062	0.4844	0.5294	same	same	same	same	0.239029	no	no	no	no	no	no
cg28187995_BC21	chr10:13090533	chr10:12810339	pass	yes	0.584798	0.578088	0.563142	0.557633	0.4483	0.5278	0.5211	0.5522	same	same	same	same	0	no	no	no	no	no	no
cg28188001_TC11	chr10:13090597	chr10:12810403	pass	yes	0.577097	0.569746	0.570031	0.563678	0.4754	0.5373	0.4769	0.6154	same	same	same	same	0.467589	no	no	no	no	no	no
cg28188014_BC21	chr10:13090764	chr10:12810570	pass	yes	0.580973	0.587153	0.565105	0.561185	0.52	0.4783	0.5	0.575	same	same	same	same	0.214594	no	no	no	no	no	no
cg28188033_BC11	chr10:13090957	chr10:12810763	pass	yes	0.558442	0.551317	0.555186	0.542535	0.551	0.3966	0.5	0.5455	same	same	same	same	0.126213	no	no	no	no	no	no
cg28188055_BC21	chr10:13091127	chr10:12810933	pass	yes	0.411591	0.408642	0.40535	0.400203	0.463	0.4557	0.4286	0.5	same	same	same	same	0.0627043	no	no	no	no	no	no
cg28188056_BC21	chr10:13091188	chr10:12810994	pass	yes	0.427238	0.424163	0.412463	0.40151	0.5323	0.5135	0.4444	0.4677	same	same	same	same	0.125058	no	no	no	no	no	no
cg28188063_TC21	chr10:13091253	chr10:12811059	pass	yes	0.567552	0.565787	0.546683	0.543295	0.5395	0.5	0.4524	0.5156	same	same	same	same	0.522815	no	no	no	no	no	no
cg28188064_BC21	chr10:13091267	chr10:12811073	pass	yes	0.618818	0.608756	0.608679	0.584137	0.5366	0.5581	0.5393	0.5156	same	same	same	same	0.32133	no	no	no	no	no	no
cg28188065_BC21	chr10:13091284	chr10:12811090	pass	yes	0.532404	0.517946	0.52304	0.506618	0.5843	0.4565	0.4681	0.4857	same	same	same	same	0.671199	no	no	no	no	no	no
cg28188067_BC21	chr10:13091317	chr10:12811123	pass	yes	0.561555	0.552946	0.552692	0.528237	0.5465	0.4845	0.4804	0.44	same	same	same	same	0.36687	no	no	no	no	no	no
cg28188068_TC21	chr10:13091361	chr10:12811167	pass	yes	0.670853	0.655397	0.641779	0.619742	0.5361	0.5048	0.5364	0.5057	same	same	same	same	0.862336	no	no	no	no	no	no
cg28188072_BC21	chr10:13091499	chr10:12811305	pass	yes	0.680404	0.656064	0.65561	0.633063	0.6548	0.54	0.5288	0.5532	same	same	same	same	0.189522	no	no	no	no	no	no
cg28188073_TC21	chr10:13091503	chr10:12811309	pass	yes	0.59593	0.581073	0.577724	0.547614	0.6386	0.5638	0.5588	0.5543	same	same	same	same	0.573662	no	no	no	no	no	no
cg28188077_BC21	chr10:13091666	chr10:12811472	pass	yes	0.687116	0.681171	0.66073	0.646963	0.6364	0.5246	0.6389	0.5965	same	same	same	same	0.208611	no	no	no	no	no	no
cg28188083_BC21	chr10:13091760	chr10:12811566	pass	yes	0.512665	0.479341	0.497513	0.474173	0.5135	0.45	0.5128	0.425	same	same	same	same	0.360893	no	no	no	no	no	no
cg28188084_TC21	chr10:13091807	chr10:12811613	pass	yes	0.869218	0.849154	0.871084	0.863193	0.6094	0.5902	0.7193	0.6122	same	same	same	same	0.289216	no	no	no	no	no	no
cg28188086_BC21	chr10:13091865	chr10:12811671	pass	yes	0.626704	0.629708	0.623575	0.600986	0.5595	0.6076	0.6923	0.5667	same	same	same	same	0	no	no	no	no	no	no
cg28188093_BC21	chr10:13092005	chr10:12811811	pass	yes	0.838739	0.848294	0.850263	0.833462	0.7792	0.7368	0.7455	0.7059	same	same	same	same	0.493196	no	no	no	no	no	no
cg28188096_BC21	chr10:13092324	chr10:12812130	pass	yes	0.754054	0.763117	0.795467	0.768761	0.7742	0.717	0.8241	0.767	same	same	same	same	0.943023	no	no	no	no	no	no
cg28188223_BC21	chr10:13107248	chr10:12827054	pass	yes	0.681861	0.701116	0.655769	0.642102	0.5431	0.5446	0.6475	0.6176	same	same	same	same	0.188237	no	no	no	no	no	no
cg28188242_BC21	chr10:13108429	chr10:12828235	pass	yes	0.700726	0.70476	0.696696	0.710622	0.6076	0.6526	0.7374	0.6914	same	same	same	same	0.579893	no	no	no	no	no	no
cg28188291_BC21	chr10:13113460	chr10:12833266	pass	yes	0.902254	0.899442	0.888361	0.887408	0.875	0.8113	0.8158	0.8333	same	same	same	same	0	no	no	no	no	no	no
cg28188294_BC21	chr10:13113644	chr10:12833450	pass	yes	0.680559	0.679262	0.651673	0.663447	0.7246	0.7206	0.8077	0.7347	same	same	same	same	0.429103	no	no	no	no	no	no
cg28188324_BC11	chr10:13116019	chr10:12835825	pass	yes	0.887573	0.894949	0.88976	0.897357	0.9394	0.9394	0.9537	0.9495	same	same	same	same	0	no	no	no	no	no	no
cg28188327_BC21	chr10:13116629	chr10:12836435	pass	yes	0.765852	0.768135	0.757274	0.778796	0.8362	0.8136	0.8359	0.835	same	same	same	same	0.104229	no	no	no	no	no	no
cg28188345_TC21	chr10:13118432	chr10:12838238	pass	yes	0.477715	0.468775	0.533136	0.514494	0.6161	0.6148	0.6949	0.7736	same	same	same	same	0.88212	no	no	no	no	no	no
cg28188427_TC21	chr10:13127506	chr10:12847312	pass	yes	0.697133	0.677854	0.710854	0.692421	0.8313	0.759	0.7582	0.7231	same	same	same	same	0.84137	no	no	no	no	no	no
cg28188428_TC21	chr10:13127572	chr10:12847378	pass	yes	0.741179	0.715786	0.689322	0.69116	0.8471	0.7468	0.8295	0.8438	same	same	same	same	0.8484	no	no	no	no	no	no
cg28188432_BC21	chr10:13127732	chr10:12847538	pass	yes	0.954439	0.949921	0.942748	0.940696	0.9882	0.9722	0.967	0.9714	same	same	same	same	0	no	no	no	no	no	no
cg28188608_BC11	chr10:13144570	chr10:12864376	pass	yes	0.94957	0.947089	0.94464	0.943568	0.9741	0.9338	0.9457	0.9649	same	same	same	same	0	no	no	no	no	no	no
cg28188670_TC11	chr10:13151420	chr10:12871226	pass	yes	0.302385	0.272938	0.277372	0.268431	0.3617	0.2389	0.4	0.2959	same	same	same	same	0.0565299	no	no	no	no	no	no
cg28188785_TC21	chr10:13162322	chr10:12882128	pass	yes	0.74026	0.705488	0.605002	0.588829	0.7016	0.6476	0.7642	0.6531	same	same	same	same	0.965918	no	no	no	no	no	no
cg28188851_TC21	chr10:13170830	chr10:12890636	pass	yes	0.849728	0.858906	0.832811	0.822742	0.8849	0.8443	0.8786	0.845	same	same	same	same	0.649126	no	no	no	no	no	no
cg28188861_TC21	chr10:13171399	chr10:12891205	pass	yes	0.411861	0.415193	0.395872	0.393558	0.3692	0.3846	0.4578	0.322	same	same	same	same	0.067173	no	no	no	no	no	no
cg28188917_BC11	chr10:13178296	chr10:12898102	pass	yes	0.785802	0.794561	0.789617	0.793466	0.907	0.8222	0.875	0.8866	same	same	same	same	0.312927	no	no	no	no	no	no
cg28188918_BC21	chr10:13178356	chr10:12898162	pass	yes	0.864594	0.882945	0.846262	0.840944	0.764	0.7685	0.8077	0.7407	same	same	same	same	0	no	no	no	no	no	no
cg28188922_TC21	chr10:13178511	chr10:12898317	pass	yes	0.965127	0.961139	0.954836	0.961781	0.957	0.9902	0.9899	1	same	same	same	same	0	no	no	no	no	no	no
cg28188926_BC21	chr10:13178992	chr10:12898798	pass	yes	0.924615	0.930277	0.923479	0.924779	0.9244	0.9174	0.9252	0.9255	same	same	same	same	0.295321	no	no	no	no	no	no
cg28188929_BC21	chr10:13179187	chr10:12898993	pass	yes	0.890859	0.887198	0.885565	0.890757	0.9674	0.9174	0.85	0.9055	same	same	same	same	0.591382	no	no	no	no	no	no
cg28188943_TC21	chr10:13180746	chr10:12900552	pass	yes	0.877203	0.876112	0.865465	0.85888	0.9593	0.9597	0.9699	0.9855	same	same	same	same	0.101529	no	no	no	no	no	no
cg28189106_TC11	chr10:13193132	chr10:12912938	pass	yes	0.011857	0.013299	0.01437	0.011497	0	0	0	0.0213	same	same	same	same	0.249635	no	no	no	no	no	no
cg28189121_BC21	chr10:13193407	chr10:12913213	pass	yes	0.03604	0.036588	0.055951	0.040905	0	0	0.0227	0	same	same	same	same	0.881895	no	no	no	no	no	no
cg28189220_TC21	chr10:13205281	chr10:12925087	pass	yes	0.961217	0.960312	0.953987	0.959587	0.907	0.875	0.9059	0.9151	same	same	same	same	0.659572	no	no	no	no	no	no
cg28189258_BC21	chr10:13210307	chr10:12930113	pass	yes	0.816317	0.819954	0.774108	0.754906	0.8315	0.8375	0.8211	0.7045	same	same	same	same	0.801939	no	no	no	no	no	no
cg28189303_BC11	chr10:13214265	chr10:12934071	pass	yes	0.792637	0.788525	0.803747	0.803796	0.7816	0.844	0.9	0.8537	same	same	same	same	0.152225	no	no	no	no	no	no
cg28189700_BC21	chr10:13253141	chr10:12972947	pass	yes	0.970086	0.971795	0.970299	0.971542	0.97	0.9483	0.9298	0.9468	same	same	same	same	0.0916893	no	no	no	no	no	no
cg28189702_BC21	chr10:13253320	chr10:12973126	pass	yes	0.899872	0.897141	0.873246	0.868676	0.8785	0.8632	0.9145	0.8298	same	same	same	same	0.507548	no	no	no	no	no	no
cg28189782_TC21	chr10:13261889	chr10:12981695	pass	yes	0.741367	0.728541	0.705201	0.695565	0.7676	0.7113	0.685	0.7153	same	same	same	same	0.884739	no	no	no	no	no	no
cg28190126_TC21	chr10:13300971	chr10:13020777	pass	yes	0.714144	0.673973	0.635676	0.655005	0.8111	0.7885	0.6629	0.6289	same	same	same	same	0.198904	no	no	no	no	no	no
cg28190170_TC21	chr10:13304979	chr10:13024785	pass	yes	0.869668	0.864332	0.830406	0.837745	0.8544	0.835	0.7857	0.8598	same	same	same	same	0.739724	no	no	no	no	no	no
cg28190222_BC21	chr10:13311917	chr10:13031723	pass	yes	0.938094	0.95394	0.95708	0.959101	0.8505	0.9291	0.9583	0.8889	same	same	same	same	0.745872	no	no	no	no	no	no
cg28190389_BC21	chr10:13324333	chr10:13044139	pass	yes	0.029962	0.026645	0.02965	0.026371	0	0	0	0	same	same	same	same	0	no	no	no	no	no	no
cg28190397_TC21	chr10:13324546	chr10:13044352	pass	yes	0.449072	0.475235	0.663893	0.650832	0.3478	0.3151	0.4615	0.6533	same	same	same	same	0.962506	no	no	no	no	no	no
cg28190669_TC21	chr10:13364158	chr10:13083964	pass	yes	0.922621	0.918664	0.915086	0.911357	0.8947	0.8837	0.9237	0.8943	same	same	same	same	0.032049	no	no	no	no	no	no
cg28190777_TC21	chr10:13377029	chr10:13096835	pass	yes	0.722713	0.75847	0.714781	0.723058	0.8681	0.875	0.8411	0.8198	same	same	same	same	0.605696	no	no	no	no	no	no
cg28190842_BC11	chr10:13385016	chr10:13104822	pass	yes	0.674329	0.634764	0.651542	0.665727	0.6782	0.7213	0.6023	0.567	same	same	same	same	0.308461	no	no	no	no	no	no
cg28190881_TC21	chr10:13388831	chr10:13108637	pass	yes	0.097481	0.08266	0.081892	0.086842	0.1852	0.1313	0.0625	0.0972	same	same	same	same	0.379583	no	no	no	no	no	no
cg28190883_BC21	chr10:13388922	chr10:13108728	pass	yes	0.468722	0.450715	0.516581	0.488812	0.52	0.4462	0.6471	0.614	same	same	same	same	0.872982	no	no	no	no	no	no
cg28191098_TC21	chr10:13415331	chr10:13135137	pass	yes	0.655182	0.645265	0.662296	0.644932	0.6692	0.5629	0.6131	0.6016	same	same	same	same	0.0926187	no	no	no	no	no	no
cg28191264_TC21	chr10:13427848	chr10:13147654	pass	yes	0.315856	0.315911	0.286389	0.296713	0.3636	0.3333	0.2771	0.375	same	same	same	same	0.739025	no	no	no	no	no	no
cg28191277_BC11	chr10:13428847	chr10:13148653	pass	yes	0.919387	0.917491	0.91582	0.914731	0.8769	0.8919	0.8902	0.8875	same	same	same	same	0.0721625	no	no	no	no	no	no
cg28191278_TC21	chr10:13428893	chr10:13148699	pass	yes	0.919681	0.919106	0.919508	0.928472	0.8846	0.8947	0.9103	0.8469	same	same	same	same	0.241409	no	no	no	no	no	no
cg28191284_TC21	chr10:13429384	chr10:13149190	pass	yes	0.815282	0.813652	0.796327	0.779269	0.9083	0.8265	0.9437	0.8721	same	same	same	same	0.603919	no	no	no	no	no	no
cg28191326_BC21	chr10:13433031	chr10:13152837	pass	yes	0.858368	0.863249	0.872791	0.870586	0.8788	0.7925	0.8291	0.807	same	same	same	same	0.567258	no	no	no	no	no	no
cg28191365_TC11	chr10:13436612	chr10:13156418	pass	yes	0.730168	0.711505	0.737229	0.739675	0.6742	0.7458	0.76	0.7612	same	same	same	same	0.321657	no	no	no	no	no	no
cg28191480_TC21	chr10:13446969	chr10:13166775	pass	yes	0.215402	0.199277	0.190586	0.161015	0.2188	0.1443	0.1319	0.1429	same	same	same	same	0.333903	no	no	no	no	no	no
cg28191604_TC21	chr10:13463356	chr10:13183162	pass	yes	0.339967	0.321118	0.318259	0.310233	0.4261	0.2441	0.2931	0.2872	same	same	same	same	0	no	no	no	no	no	no
cg28191635_TC11	chr10:13467084	chr10:13186890	pass	yes	0.931138	0.925002	0.919735	0.92649	0.9457	0.9023	0.9554	0.9417	same	same	same	same	0.099081	no	no	no	no	no	no
cg28191727_BC21	chr10:13473938	chr10:13193744	pass	yes	0.067712	0.062724	0.072836	0.065776	0.0385	0.0357	0.0476	0.0238	same	same	same	same	0.574857	no	no	no	no	no	no
cg28191783_BC11	chr10:13474489	chr10:13194295	pass	yes	0.017605	0.018172	0.016836	0.015834	0	0	0	0	same	same	same	same	0.0226919	no	no	no	no	no	no
cg28191794_TC21	chr10:13474630	chr10:13194436	pass	yes	0.028638	0.025735	0.029546	0.026429	0	0	0	0.0159	same	same	same	same	0.764077	no	no	no	no	no	no
cg28191889_TC21	chr10:13486396	chr10:13206202	pass	yes	0.469714	0.449604	0.430195	0.429027	0.4444	0.6364	0.5089	0.4956	same	same	same	same	0.648482	no	no	no	no	no	no
cg28191993_BC21	chr10:13499529	chr10:13219335	pass	yes	0.855578	0.861922	0.899077	0.89972	0.8367	0.8257	0.9271	0.9032	same	same	same	same	0.613295	no	no	no	no	no	no
cg28191996_TC11	chr10:13499873	chr10:13219679	pass	yes	0.750123	0.749426	0.779851	0.787318	0.8571	0.9205	0.9444	0.963	same	same	same	same	0.633171	no	no	no	no	no	no
cg28192012_BC11	chr10:13500832	chr10:13220638	pass	yes	0.423478	0.421614	0.434382	0.399632	0.4494	0.5158	0.4624	0.4091	same	same	same	same	0.791993	no	no	no	no	no	no
cg28192016_BC11	chr10:13501098	chr10:13220904	pass	yes	0.014102	0.012489	0.015422	0.014439	0.0167	0	0	0	same	same	same	same	0	no	no	no	no	no	no
cg28192030_TC21	chr10:13501344	chr10:13221150	pass	yes	0.026649	0.023834	0.023246	0.021187	0	0	0.0196	0	same	same	same	same	0.327326	no	no	no	no	no	no
cg28192066_BC21	chr10:13503356	chr10:13223162	pass	yes	0.921322	0.923587	0.905238	0.915022	0.9659	0.9787	0.9712	0.9706	same	same	same	same	0.120124	no	no	no	no	no	no
cg28192099_BC21	chr10:13506737	chr10:13226543	pass	yes	0.975123	0.973067	0.971935	0.97389	0.9407	0.9524	0.9701	0.9406	same	same	same	same	0.343171	no	no	no	no	no	no
cg28192106_BC21	chr10:13507325	chr10:13227131	pass	yes	0.894071	0.897255	0.894686	0.894944	0.9444	0.9674	1	0.9109	same	same	same	same	0.439578	no	no	no	no	no	no
cg28192292_TC11	chr10:13527051	chr10:13246857	pass	yes	0.943072	0.942112	0.945553	0.949277	0.9515	0.8835	0.9429	0.9059	same	same	same	same	0.185715	no	no	no	no	no	no
cg28192297_TC21	chr10:13527625	chr10:13247431	pass	yes	0.953683	0.950121	0.951868	0.94951	0.9636	0.9293	0.9604	0.9368	same	same	same	same	0.115831	no	no	no	no	no	no
cg28192492_TC21	chr10:13552703	chr10:13272509	pass	yes	0.018204	0.018156	0.014805	0.013872	0	0.0079	0.0085	0.0273	same	same	same	same	0.0838594	no	no	no	no	no	no
cg28192495_TC21	chr10:13552867	chr10:13272673	pass	yes	0.014314	0.01562	0.013123	0.011964	0	0	0	0	same	same	same	same	0.488431	no	no	no	no	no	no
cg28192503_BC11	chr10:13552999	chr10:13272805	pass	yes	0.033061	0.034597	0.03435	0.030362	0	0.0123	0	0	same	same	same	same	0.154695	no	no	no	no	no	no
cg28192505_BC11	chr10:13553056	chr10:13272862	pass	yes	0.020985	0.02267	0.01896	0.019614	0	0	0.0286	0	same	same	same	same	0.0763445	no	no	no	no	no	no
cg28192540_BC21	chr10:13553443	chr10:13273249	pass	yes	0.02157	0.022075	0.019605	0.019512	0.0294	0	0	0	same	same	same	same	0.0808884	no	no	no	no	no	no
cg28192569_TC21	chr10:13555438	chr10:13275244	pass	yes	0.980629	0.981547	0.976376	0.979315	0.9718	0.9861	0.9592	0.9783	same	same	same	same	0	no	no	no	no	no	no
cg28192703_BC21	chr10:13564819	chr10:13284625	pass	yes	0.20573	0.200594	0.222876	0.211899	0.1739	0.1319	0.2535	0.2179	same	same	same	same	0.777777	no	no	no	no	no	no
cg28193183_BC21	chr10:13616207	chr10:13336013	pass	yes	0.618646	0.621949	0.637069	0.606077	0.4333	0.5794	0.6694	0.6452	same	same	same	same	0.919497	no	no	no	no	no	no
cg28193255_BC21	chr10:13626610	chr10:13346416	pass	yes	0.669287	0.659291	0.656146	0.659435	0.6761	0.7614	0.7108	0.6989	same	same	same	same	0.266752	no	no	no	no	no	no
cg28193258_TC21	chr10:13627259	chr10:13347065	pass	yes	0.966722	0.964323	0.962567	0.940646	0.9706	0.9009	0.9293	0.913	same	same	same	same	0.0909915	no	no	no	no	no	no
cg28193370_BC21	chr10:13641967	chr10:13361773	pass	yes	0.175553	0.168229	0.202736	0.17601	0.125	0.1919	0.2079	0.1733	same	same	same	same	0.77664	no	no	no	no	no	no
cg28193638_TC21	chr10:13673790	chr10:13393596	pass	yes	0.621789	0.550792	0.584603	0.562531	0.5714	0.5378	0.4639	0.5417	same	same	same	same	0.831211	no	no	no	no	no	no
cg28193788_TC21	chr10:13688954	chr10:13408760	pass	yes	0.771546	0.77762	0.772588	0.777625	0.7895	0.8374	0.8148	0.8684	same	same	same	same	0	no	no	no	no	no	no
cg28194033_BC11	chr10:13714191	chr10:13433997	pass	yes	0.916691	0.90799	0.902358	0.906677	0.9437	0.9359	0.9342	0.9531	same	same	same	same	0.421196	no	no	no	no	no	no
cg28194035_BC21	chr10:13714227	chr10:13434033	pass	yes	0.882924	0.889428	0.861483	0.865285	0.9872	0.9767	0.9639	0.9512	same	same	same	same	0.685991	no	no	no	no	no	no
cg28194049_BC21	chr10:13715210	chr10:13435016	pass	yes	0.938401	0.940856	0.916972	0.921002	0.9533	0.9328	0.9775	0.9677	same	same	same	same	0.591422	no	no	no	no	no	no
cg28194573_BC21	chr10:13776587	chr10:13496393	pass	yes	0.954623	0.952627	0.937837	0.948942	0.9621	0.9907	0.9528	0.9556	same	same	same	same	0.49311	no	no	no	no	no	no
cg28195368_TC21	chr10:13868666	chr10:13588472	pass	yes	0.041504	0.035116	0.040436	0.03667	0	0	0	0	same	same	same	same	0.167984	no	no	no	no	no	no
cg28195371_BC21	chr10:13868753	chr10:13588559	pass	yes	0.017595	0.01896	0.021307	0.017475	0	0	0	0	same	same	same	same	0	no	no	no	no	no	no
cg28195430_BC21	chr10:13869198	chr10:13589004	pass	yes	0.017537	0.016847	0.015557	0.014716	0	0	0.0189	0	same	same	same	same	0	no	no	no	no	no	no
cg28195449_TC11	chr10:13871069	chr10:13590875	pass	yes	0.960585	0.959049	0.958131	0.957485	0.9748	0.9714	0.9709	0.9647	same	same	same	same	0.110445	no	no	no	no	no	no
cg28195456_TC21	chr10:13871207	chr10:13591013	pass	yes	0.935277	0.94006	0.930979	0.932281	0.9457	0.963	0.9726	0.9836	same	same	same	same	0.431714	no	no	no	no	no	no
cg28195527_TC21	chr10:13882714	chr10:13602520	pass	yes	0.659808	0.693112	0.575822	0.572703	0.5789	0.7059	0.5366	0.7742	same	same	same	same	0.381326	no	no	no	no	no	no
cg28195537_TC21	chr10:13883175	chr10:13602981	pass	yes	0.463457	0.447722	0.431748	0.365209	0.4034	0.3304	0.2584	0.3421	same	same	same	same	0.163224	no	no	no	no	no	no
cg28195540_TC21	chr10:13883484	chr10:13603290	pass	yes	0.200967	0.204523	0.182864	0.163984	0.2136	0.2385	0.1545	0.25	same	same	same	same	0.307014	no	no	no	no	no	no
cg28195620_BC21	chr10:13892094	chr10:13611900	pass	yes	0.924066	0.912388	0.906435	0.915669	0.8629	0.9592	0.9098	0.8393	same	same	same	same	0.606851	no	no	no	no	no	no
cg28196066_BC21	chr10:13944225	chr10:13664031	pass	yes	0.826106	0.844408	0.826912	0.808935	0.6869	0.7103	0.6923	0.7705	same	same	same	same	0.24201	no	no	no	no	no	no
cg28196088_TC21	chr10:13946882	chr10:13666688	pass	yes	0.404619	0.393489	0.340473	0.346513	0.4906	0.5377	0.463	0.433	same	same	same	same	0.823248	no	no	no	no	no	no
cg28196296_BC21	chr10:13965516	chr10:13685322	pass	yes	0.013541	0.013143	0.011993	0.013025	0	0.0112	0	0	same	same	same	same	0	no	no	no	no	no	no
cg28196383_TC21	chr10:13966489	chr10:13686295	pass	yes	0.029816	0.028453	0.029799	0.027119	0	0	0	0	same	same	same	same	0.0854032	no	no	no	no	no	no
cg28196398_BC21	chr10:13966769	chr10:13686575	pass	yes	0.013596	0.01106	0.012323	0.011691	0	0	0.027	0.027	same	same	same	same	0.151124	no	no	no	no	no	no
cg28196547_TC21	chr10:13971643	chr10:13691449	pass	yes	0.735057	0.780227	0.686488	0.764308	0.7818	0.8019	0.7733	0.802	same	same	same	same	0.417243	no	no	no	no	no	no
cg28196584_TC21	chr10:13974643	chr10:13694449	pass	yes	0.495931	0.53262	0.605633	0.616465	0.5914	0.6465	0.7391	0.7808	same	same	same	same	0.952553	no	no	no	no	no	no
cg28196645_BC21	chr10:13980817	chr10:13700623	pass	yes	0.654407	0.637496	0.542313	0.59838	0.493	0.5663	0.5543	0.5059	same	same	same	same	0.965723	no	no	no	no	no	no
cg28196709_BC21	chr10:13983775	chr10:13703581	pass	yes	0.044282	0.04507	0.025437	0.025061	0.0112	0.0202	0	0	same	same	same	same	0.938846	no	no	no	no	no	no
cg28196742_TC21	chr10:13988095	chr10:13707901	pass	yes	0.45194	0.453774	0.536313	0.535577	0.5074	0.373	0.5954	0.3246	same	same	same	same	0.902816	down	no	no	no	no	no
cg28196905_BC11	chr10:14007356	chr10:13727162	pass	yes	0.851941	0.854728	0.85695	0.868356	0.9091	0.9351	0.9898	0.954	same	same	same	same	0.0545803	no	no	no	no	no	no
cg28196908_BC21	chr10:14007472	chr10:13727278	pass	yes	0.939924	0.948885	0.939468	0.936596	0.9437	0.8904	0.8684	0.9333	same	same	same	same	0.117344	no	no	no	no	no	no
cg28197133_BC21	chr10:14030833	chr10:13750639	pass	yes	0.264613	0.228246	0.192037	0.190525	0.1913	0.1959	0.1531	0.1348	same	same	same	same	0.463397	no	no	no	no	no	no
cg28197285_TC21	chr10:14044710	chr10:13764516	pass	yes	0.968733	0.967819	0.96597	0.963913	0.956	0.97	0.9785	0.9733	same	same	same	same	0	no	no	no	no	no	no
cg28197291_BC21	chr10:14045363	chr10:13765169	pass	yes	0.827685	0.828259	0.842747	0.852563	0.8692	0.8647	0.9175	0.8532	same	same	same	same	0.83725	no	no	no	no	no	no
cg28197298_BC21	chr10:14045812	chr10:13765618	pass	yes	0.322319	0.313092	0.498712	0.494389	0.3564	0.4327	0.5612	0.5889	same	same	same	same	0.992402	no	no	no	no	no	no
cg28197324_BC21	chr10:14049089	chr10:13768895	pass	yes	0.926324	0.930247	0.885107	0.912358	0.9341	0.8857	0.8469	0.8095	same	same	same	same	0.201438	no	no	no	no	no	no
cg28197392_TC21	chr10:14055118	chr10:13774924	pass	yes	0.486429	0.468779	0.470025	0.460447	0.3194	0.2963	0.2887	0.3472	same	same	same	same	0.296994	no	no	no	no	no	no
cg28197401_TC21	chr10:14055873	chr10:13775679	pass	yes	0.7088	0.713139	0.713903	0.696827	0.59	0.7523	0.7722	0.6818	same	same	same	same	0.2274	no	no	no	no	no	no
cg28197425_BC21	chr10:14058092	chr10:13777898	pass	yes	0.642675	0.635832	0.629895	0.613368	0.6837	0.679	0.6316	0.5158	same	same	same	same	0.0927531	no	no	no	no	no	no
cg28197498_BC11	chr10:14065074	chr10:13784880	pass	yes	0.760109	0.769923	0.792979	0.787609	0.7778	0.7228	0.7979	0.7912	same	same	same	same	0.35163	no	no	no	no	no	no
cg28197502_TC21	chr10:14065315	chr10:13785121	pass	yes	0.834713	0.834487	0.838119	0.836081	0.6729	0.7917	0.8099	0.7227	same	same	same	same	0	no	no	no	no	no	no
cg28197682_BC21	chr10:14085225	chr10:13805031	pass	yes	0.556299	0.552898	0.554953	0.547338	0.8353	0.7391	0.7978	0.8119	same	same	same	same	0.132892	no	no	no	no	no	no
cg28197698_BC21	chr10:14086127	chr10:13805933	pass	yes	0.452493	0.389072	0.280682	0.239773	0.2833	0.141	0.0526	0.0725	same	same	same	same	0.863	no	no	no	no	no	no
cg28197954_BC21	chr10:14117145	chr10:13836951	pass	yes	0.814225	0.825787	0.773714	0.76487	0.8085	0.8182	0.75	0.8427	same	same	same	same	0.525346	no	no	no	no	no	no
cg28197958_BC11	chr10:14117902	chr10:13837708	pass	yes	0.903666	0.897847	0.901744	0.886703	0.9756	0.9438	0.9579	0.9767	same	same	same	same	0.290982	no	no	no	no	no	no
cg28198679_BC21	chr10:14195800	chr10:13915606	pass	yes	0.745503	0.733641	0.744455	0.739179	0.7767	0.806	0.814	0.8257	same	same	same	same	0.0721921	no	no	no	no	no	no
cg28198701_TC11	chr10:14197020	chr10:13916826	pass	yes	0.897742	0.879861	0.870708	0.866938	0.7733	0.7037	0.8592	0.7826	same	same	same	same	0.144051	no	no	no	no	no	no
cg28198770_TC21	chr10:14207823	chr10:13927629	pass	yes	0.438235	0.415051	0.441336	0.415128	0.4	0.431	0.5147	0.4925	same	same	same	same	0.232976	no	no	no	no	no	no
cg28198827_BC21	chr10:14212036	chr10:13931842	pass	yes	0.637627	0.6491	0.648029	0.631741	0.7358	0.7965	0.8081	0.8315	same	same	same	same	0	no	no	no	no	no	no
cg28198861_BC21	chr10:14215986	chr10:13935792	pass	yes	0.920504	0.910444	0.915627	0.917892	0.875	0.8632	0.8839	0.8545	same	same	same	same	0.20827	no	no	no	no	no	no
cg28198927_TC21	chr10:14225919	chr10:13945725	pass	yes	0.651849	0.640603	0.682093	0.686802	0.7347	0.6957	0.8298	0.7429	same	same	same	same	0.938914	no	no	no	no	no	no
cg28198956_BC21	chr10:14233949	chr10:13953755	pass	yes	0.749479	0.770338	0.723428	0.716976	0.8506	0.8559	0.8023	0.8438	same	same	same	same	0.919275	no	no	no	no	no	no
cg28198960_TC21	chr10:14234384	chr10:13954190	pass	yes	0.748487	0.729589	0.657315	0.689207	0.7759	0.6742	0.6963	0.6723	same	same	same	same	0.397189	no	no	no	no	no	no
cg28199397_BC21	chr10:14296563	chr10:14016369	pass	yes	0.737289	0.724848	0.70999	0.708446	0.6779	0.627	0.6947	0.6804	same	same	same	same	0	no	no	no	no	no	no
cg28199398_BC21	chr10:14297057	chr10:14016863	pass	yes	0.72445	0.707856	0.744479	0.749018	0.7879	0.4857	0.7879	0.8462	same	same	same	same	0.920258	no	no	no	no	no	no
cg28199633_BC21	chr10:14326992	chr10:14046798	pass	yes	0.838185	0.846473	0.834624	0.825319	0.783	0.7222	0.7698	0.75	same	same	same	same	0	no	no	no	no	no	no
cg28199634_TC21	chr10:14327088	chr10:14046894	pass	yes	0.842324	0.840959	0.828599	0.82557	0.8182	0.7739	0.8209	0.7757	same	same	same	same	0	no	no	no	no	no	no
cg28200001_TC21	chr10:14386915	chr10:14106721	pass	yes	0.394574	0.312203	0.451719	0.465589	0.3684	0.3505	0.3469	0.3824	same	same	same	same	0.954809	no	no	no	no	no	no
cg28200035_TC21	chr10:14391221	chr10:14111027	pass	yes	0.017274	0.016031	0.014331	0.011627	0	0	0.0714	0	same	same	same	same	0.00321503	no	no	no	no	no	no
cg28200041_BC21	chr10:14391660	chr10:14111466	pass	yes	0.415444	0.38076	0.331485	0.332857	0.3302	0.3034	0.4127	0.34	same	same	same	same	0.803198	no	no	no	no	no	no
cg28200149_TC11	chr10:14406758	chr10:14126564	pass	yes	0.790664	0.773147	0.844676	0.820882	0.8137	0.8053	0.7983	0.8333	same	same	same	same	0.904169	no	no	no	no	no	no
cg28200436_BC21	chr10:14443654	chr10:14163460	pass	yes	0.61463	0.585937	0.602038	0.603489	0.5701	0.4891	0.65	0.5842	same	same	same	same	0.0760024	no	no	no	no	no	no
cg28200986_BC21	chr10:14522783	chr10:14242589	pass	yes	0.823427	0.765924	0.78685	0.753963	0.6196	0.5678	0.5398	0.6087	same	same	same	same	0.805664	no	no	no	no	no	no
cg28201066_BC21	chr10:14533102	chr10:14252908	pass	yes	0.635423	0.593429	0.575364	0.57926	0.5429	0.4762	0.619	0.4878	same	same	same	same	0.926047	no	no	no	no	no	no
cg28201176_TC21	chr10:14544927	chr10:14264733	pass	yes	0.035114	0.03388	0.036248	0.033039	0	0.0132	0.0299	0.0328	same	same	same	same	0.253829	no	no	no	no	no	no
cg28201177_TC21	chr10:14544948	chr10:14264754	pass	yes	0.045308	0.048126	0.041656	0.046846	0.0667	0.0278	0.037	0.0923	same	same	same	same	0.467988	no	no	no	no	no	no
cg28201256_BC11	chr10:14545661	chr10:14265467	pass	yes	0.01905	0.01844	0.016596	0.017196	0.0417	0	0	0	same	same	same	same	0.0790598	no	no	no	no	no	no
cg28201262_BC21	chr10:14546102	chr10:14265908	pass	yes	0.345489	0.363761	0.443323	0.426517	0.3667	0.3378	0.3659	0.5484	same	same	same	same	0.936671	no	no	no	no	no	no
cg28201598_BC21	chr10:14586782	chr10:14306588	pass	yes	0.766934	0.76823	0.775865	0.750791	0.7982	0.7603	0.7447	0.7589	same	same	same	same	0	no	no	no	no	no	no
cg28202326_TC11	chr10:14688071	chr10:14407877	pass	yes	0.961607	0.962268	0.959572	0.960988	0.9333	0.9732	0.9483	0.9909	same	same	same	same	0.129514	no	no	no	no	no	no
cg28202422_BC21	chr10:14703620	chr10:14423426	pass	yes	0.921134	0.934677	0.917938	0.934806	0.8889	0.9716	0.9187	0.9008	same	same	same	same	0.129551	no	no	no	no	no	no
cg28202425_TC11	chr10:14704317	chr10:14424123	pass	yes	0.887912	0.897803	0.896405	0.892263	0.8333	0.8718	0.8705	0.8598	same	same	same	same	0.0922569	no	no	no	no	no	no
cg28202476_BC21	chr10:14705581	chr10:14425387	pass	yes	0.032003	0.028456	0.031415	0.02669	0	0	0	0	same	same	same	same	0.527246	no	no	no	no	no	no
cg28202479_BC11	chr10:14705662	chr10:14425468	pass	yes	0.019729	0.019859	0.019753	0.018505	0	0	0.0135	0	same	same	same	same	0.324192	no	no	no	no	no	no
cg28202545_BC21	chr10:14718177	chr10:14437983	pass	yes	0.870327	0.884762	0.849962	0.831951	0.8269	0.7609	0.7381	0.8421	same	same	same	same	0.303387	no	no	no	no	no	no
cg28202547_TC21	chr10:14718445	chr10:14438251	pass	yes	0.507314	0.490081	0.506857	0.480372	0.4337	0.5607	0.5093	0.5052	same	same	same	same	0.615532	no	no	no	no	no	no
cg28202634_TC21	chr10:14733806	chr10:14453612	pass	yes	0.548916	0.479797	0.344187	0.36105	0.4505	0.4211	0.3636	0.3733	same	same	same	same	0.938083	no	no	no	no	no	no
cg28202737_TC21	chr10:14748231	chr10:14468037	pass	yes	0.846696	0.83898	0.870328	0.872544	0.902	0.7917	0.7619	0.913	same	same	same	same	0.516809	no	no	no	no	no	no
cg28202739_TC11	chr10:14749003	chr10:14468809	pass	yes	0.523685	0.497162	0.494567	0.483884	0.3478	0.2929	0.3163	0.4545	same	same	same	same	0.30618	no	no	no	no	no	no
cg28202793_BC21	chr10:14759932	chr10:14479738	pass	yes	0.040153	0.037491	0.078857	0.073851	0.0789	0.0215	0.0204	0.0357	same	same	same	same	0.946531	no	no	no	no	no	no
cg28202794_TC21	chr10:14759995	chr10:14479801	pass	yes	0.05191	0.047203	0.059324	0.050609	0.0141	0.0261	0.019	0.0109	same	same	same	same	0.307037	no	no	no	no	no	no
cg28202873_TC21	chr10:14768320	chr10:14488126	pass	yes	0.927419	0.91412	0.927302	0.915132	0.7417	0.7068	0.7097	0.7279	same	same	same	same	0.421966	no	no	no	no	no	no
cg28202894_BC21	chr10:14772028	chr10:14491834	pass	yes	0.879571	0.907857	0.884054	0.880084	0.757	0.8495	0.7835	0.7476	same	same	same	same	0.177281	no	no	no	no	no	no
cg28202895_TC11	chr10:14772170	chr10:14491976	pass	yes	0.90796	0.905182	0.891497	0.887347	0.7396	0.7449	0.8077	0.7632	same	same	same	same	0.24194	no	no	no	no	no	no
cg28203660_TC21	chr10:14931566	chr10:14651372	pass	yes	0.731886	0.701469	0.69276	0.699121	0.7196	0.6496	0.7551	0.7326	same	same	same	same	0.770409	no	no	no	no	no	no
cg28204212_TC11	chr10:15055029	chr10:14774835	pass	yes	0.514766	0.508748	0.513157	0.510054	0.7079	0.5743	0.6353	0.5729	same	same	same	same	0	no	no	no	no	no	no
cg28204675_BC11	chr10:15136541	chr10:14856347	pass	yes	0.748375	0.758277	0.724568	0.71459	0.728	0.7299	0.75	0.7156	same	same	same	same	0.25566	no	no	no	no	no	no
cg28205138_TC21	chr10:15227978	chr10:14947784	pass	yes	0.537344	0.517783	0.538736	0.526275	0.6983	0.6567	0.7672	0.6333	same	same	same	same	0.752888	no	no	no	no	no	no
cg28205317_BC21	chr10:15263003	chr10:14982809	pass	yes	0.463275	0.440901	0.452719	0.422855	0.4043	0.4235	0.4944	0.5185	same	same	same	same	0.845802	no	no	no	no	no	no
cg28205519_BC21	chr10:15300405	chr10:15020211	pass	yes	0.112699	0.137868	0.099182	0.099259	0.1154	0.117	0.0408	0.0714	same	same	same	same	0.868991	no	no	no	no	no	no
cg28205523_TC21	chr10:15300665	chr10:15020471	pass	yes	0.867851	0.870495	0.830806	0.819758	0.7931	0.7887	0.7727	0.85	same	same	same	same	0	no	no	no	no	no	no
cg28205992_BC11	chr10:15405968	chr10:15125774	pass	yes	0.482492	0.464242	0.437109	0.430766	0.3933	0.4324	0.25	0.3247	same	same	same	same	0.625751	no	no	no	no	no	no
cg28206494_BC21	chr10:15521308	chr10:15241114	pass	yes	0.947511	0.946583	0.934442	0.939991	0.9604	0.9316	0.9417	0.9558	same	same	same	same	0.122554	no	no	no	no	no	no
cg28206769_TC11	chr10:15573147	chr10:15292953	pass	yes	0.750361	0.748306	0.749856	0.750775	0.8627	0.9722	0.9286	0.95	same	same	same	same	0.121459	no	no	no	no	no	no
cg28207111_TC21	chr10:15644225	chr10:15364031	pass	yes	0.811742	0.784742	0.791026	0.77798	0.8276	0.789	0.7874	0.8421	same	same	same	same	0.680976	no	no	no	no	no	no
cg28207204_TC21	chr10:15670908	chr10:15390714	pass	yes	0.909111	0.89903	0.90549	0.907922	0.8488	0.9178	0.925	0.913	same	same	same	same	0	no	no	no	no	no	no
cg28207482_TC21	chr10:15738845	chr10:15458651	pass	yes	0.783	0.790623	0.814685	0.777242	0.6916	0.6281	0.6807	0.625	same	same	same	same	0	no	no	no	no	no	no
cg28207483_TC21	chr10:15738960	chr10:15458766	pass	yes	0.797839	0.772508	0.820954	0.760195	0.8203	0.7852	0.8276	0.7787	same	same	same	same	0.417331	no	no	no	no	no	no
cg28207485_BC11	chr10:15739185	chr10:15458991	pass	yes	0.80291	0.800633	0.842858	0.838973	0.9052	0.8727	0.9412	0.9481	same	same	same	same	0.606058	no	no	no	no	no	no
cg28207572_BC11	chr10:15760141	chr10:15479947	pass	yes	0.330123	0.310607	0.278489	0.26111	0.1264	0.1461	0.0481	0.1124	same	same	same	same	0.47896	no	no	no	no	no	no
cg28207577_TC21	chr10:15760628	chr10:15480434	pass	yes	0.469423	0.457905	0.4679	0.452791	0.6133	0.4767	0.5244	0.5352	same	same	same	same	0.359285	no	no	no	no	no	no
cg28207664_TC11	chr10:15784078	chr10:15503884	pass	yes	0.79362	0.77697	0.89692	0.877011	0.8539	0.7802	0.8721	0.8916	same	same	same	same	0.777916	no	no	no	no	no	no
cg28207693_BC21	chr10:15792104	chr10:15511910	pass	yes	0.263789	0.243025	0.37918	0.301269	0.2925	0.2429	0.3267	0.2966	same	same	same	same	0.971788	no	no	no	no	no	no
cg28208933_TC21	chr10:16094129	chr10:15813935	pass	yes	0.766545	0.746259	0.780803	0.73378	0.7647	0.701	0.7664	0.7647	same	same	same	same	0.16258	no	no	no	no	no	no
cg28209259_TC21	chr10:16159144	chr10:15878950	pass	yes	0.766874	0.760576	0.751114	0.725086	0.7167	0.75	0.7226	0.7119	same	same	same	same	0	no	no	no	no	no	no
cg28209263_TC11	chr10:16159537	chr10:15879343	pass	yes	0.837049	0.832151	0.831613	0.84044	0.9375	0.9322	0.916	0.9244	same	same	same	same	0.332162	no	no	no	no	no	no
cg28209319_TC21	chr10:16175206	chr10:15895012	pass	yes	0.843553	0.836981	0.856215	0.838582	0.7778	0.6579	0.75	0.6582	same	same	same	same	0.314323	no	no	no	no	no	no
cg28210028_TC21	chr10:16346596	chr10:16066402	pass	yes	0.659442	0.627423	0.615794	0.587995	0.5347	0.5914	0.5772	0.5923	same	same	same	same	0.594363	no	no	no	no	no	no
cg28210101_TC11	chr10:16364936	chr10:16084742	pass	yes	0.848868	0.85428	0.854749	0.856653	0.9464	0.963	0.9053	0.9155	same	same	same	same	0	no	no	no	no	no	no
cg28210344_BC21	chr10:16424861	chr10:16144667	pass	yes	0.764799	0.770099	0.758873	0.761928	0.7442	0.825	0.8202	0.869	same	same	same	same	0.0543666	no	no	no	no	no	no
cg28210731_BC11	chr10:16502346	chr10:16222152	pass	yes	0.683121	0.672228	0.677853	0.676096	0.7442	0.7604	0.7812	0.8125	same	same	same	same	0	no	no	no	no	no	no
cg28211096_BC11	chr10:16583510	chr10:16303316	pass	yes	0.372334	0.372912	0.358571	0.330584	0.354	0.292	0.2642	0.3109	same	same	same	same	0.717166	no	no	no	no	no	no
cg28211099_TC11	chr10:16584481	chr10:16304287	pass	yes	0.865937	0.863789	0.879774	0.87758	0.9667	0.92	0.9688	0.9681	same	same	same	same	0.146483	no	no	no	no	no	no
cg28211430_BC11	chr10:16666154	chr10:16385960	pass	yes	0.88005	0.868696	0.859387	0.874602	0.8718	0.875	0.8868	0.8526	same	same	same	same	0.77784	no	no	no	no	no	no
cg28211475_BC21	chr10:16679146	chr10:16398952	pass	yes	0.923211	0.928004	0.911417	0.914772	0.9595	0.9643	0.9533	0.8934	same	same	same	same	0.522334	no	no	no	no	no	no
cg28211825_BC11	chr10:16759384	chr10:16479190	pass	yes	0.270692	0.310436	0.270135	0.308591	0.2581	0.1915	0.2255	0.2178	same	same	same	same	0	no	no	no	no	no	no
cg28211826_TC11	chr10:16759402	chr10:16479208	pass	yes	0.085929	0.080977	0.071805	0.08522	0.2222	0.1702	0.1712	0.129	same	same	same	same	0	no	no	no	no	no	no
cg28211846_BC21	chr10:16768898	chr10:16488704	pass	yes	0.914084	0.914717	0.893524	0.909515	0.9518	0.956	0.9615	0.9268	same	same	same	same	0.387674	no	no	no	no	no	no
cg28211964_BC21	chr10:16786476	chr10:16506282	pass	yes	0.95984	0.956629	0.95704	0.952674	0.8889	0.8812	0.9302	0.9495	same	same	same	same	0	no	no	no	no	no	no
cg28212010_TC21	chr10:16797583	chr10:16517389	pass	yes	0.768836	0.772278	0.763132	0.757404	0.7849	0.8411	0.8857	0.8095	same	same	same	same	0.40673	no	no	no	no	no	no
cg28212198_TC21	chr10:16839810	chr10:16559616	pass	yes	0.877541	0.882335	0.867763	0.870516	0.8529	0.9195	0.9579	0.9481	same	same	same	same	0.608066	no	no	no	no	no	no
cg28212385_BC11	chr10:16892707	chr10:16612513	pass	yes	0.927235	0.924765	0.920122	0.910003	0.8962	0.8218	0.8333	0.8716	same	same	same	same	0.0336535	no	no	no	no	no	no
cg28212387_TC21	chr10:16892815	chr10:16612621	pass	yes	0.931274	0.921237	0.93919	0.930865	0.9313	0.9077	0.9318	0.9197	same	same	same	same	0.184502	no	no	no	no	no	no
cg28212472_TC21	chr10:16908723	chr10:16628529	pass	yes	0.952438	0.945099	0.947898	0.948629	0.902	0.8804	0.9452	0.8837	same	same	same	same	0	no	no	no	no	no	no
cg28212474_BC21	chr10:16909742	chr10:16629548	pass	yes	0.722103	0.712057	0.680909	0.689193	0.6452	0.6104	0.5	0.5679	same	same	same	same	0.101194	no	no	no	no	no	no
cg28212732_TC21	chr10:16962734	chr10:16682540	pass	yes	0.83344	0.835341	0.79646	0.813439	0.8525	0.8873	0.8219	0.9016	same	same	same	same	0.536262	no	no	no	no	no	no
cg28212736_TC21	chr10:16964566	chr10:16684372	pass	yes	0.924908	0.921646	0.931456	0.925369	0.7857	0.7553	0.7079	0.7333	same	same	same	same	0.415503	no	no	no	no	no	no
cg28212796_BC21	chr10:16977714	chr10:16697520	pass	yes	0.745233	0.723086	0.759192	0.755911	0.7664	0.7333	0.8115	0.8062	same	same	same	same	0.247958	no	no	no	no	no	no
cg28212797_BC21	chr10:16977760	chr10:16697566	pass	yes	0.75973	0.761637	0.757061	0.76528	0.7479	0.7063	0.8174	0.7672	same	same	same	same	0.0551223	no	no	no	no	no	no
cg28212878_TC21	chr10:16996296	chr10:16716102	pass	yes	0.963724	0.972437	0.958694	0.957618	0.9815	0.9397	0.9352	0.9322	same	same	same	same	0.356672	no	no	no	no	no	no
cg28213038_BC11	chr10:17019931	chr10:16739737	pass	yes	0.914849	0.917215	0.786429	0.751806	0.8864	0.8763	0.8365	0.9062	same	same	same	same	0.788615	no	no	no	no	no	no
cg28213040_TC11	chr10:17020179	chr10:16739985	pass	yes	0.877695	0.889245	0.897248	0.900277	0.8654	0.8857	0.8972	0.8644	same	same	same	same	0.0472876	no	no	no	no	no	no
cg28213065_TC21	chr10:17024158	chr10:16743964	pass	yes	0.955749	0.953042	0.93731	0.942351	0.9279	0.9537	0.9725	0.9459	same	same	same	same	0.779851	no	no	no	no	no	no
cg28213108_BC21	chr10:17029553	chr10:16749359	pass	yes	0.963845	0.963973	0.96517	0.967398	0.9906	0.9688	0.9615	0.9545	same	same	same	same	0.410831	no	no	no	no	no	no
cg28213137_BC21	chr10:17034392	chr10:16754198	pass	yes	0.252709	0.248089	0.206596	0.218862	0.2235	0.1489	0.169	0.2292	same	same	same	same	0.678583	no	no	no	no	no	no
cg28213139_BC21	chr10:17034693	chr10:16754499	pass	yes	0.674865	0.679273	0.681443	0.675023	0.6667	0.604	0.7043	0.7379	same	same	same	same	0.249593	no	no	no	no	no	no
cg28213306_TC21	chr10:17072515	chr10:16792321	pass	yes	0.724537	0.720043	0.725524	0.716463	0.7594	0.6364	0.7872	0.7397	same	same	same	same	0.472936	no	no	no	no	no	no
cg28213390_BC21	chr10:17086091	chr10:16805897	pass	yes	0.94478	0.941426	0.942991	0.945752	0.9344	0.9062	0.9048	0.8452	same	same	same	same	0.192039	no	no	no	no	no	no
cg28213392_TC21	chr10:17086373	chr10:16806179	pass	yes	0.967311	0.967116	0.959408	0.959041	0.9278	0.9452	0.9625	0.9884	same	same	same	same	0.11142	no	no	no	no	no	no
cg28213443_BC21	chr10:17095410	chr10:16815216	pass	yes	0.898873	0.89216	0.886791	0.8946	0.9726	0.9634	0.9762	0.9365	same	same	same	same	0.0904811	no	no	no	no	no	no
cg28213452_TC21	chr10:17096106	chr10:16815912	pass	yes	0.946499	0.946856	0.943019	0.931608	0.8889	0.8246	0.9091	0.8475	same	same	same	same	0.0317982	no	no	no	no	no	no
cg28214224_BC21	chr10:17236538	chr10:16956344	pass	yes	0.153874	0.138226	0.160619	0.173689	0.0756	0.0804	0.0952	0.1339	same	same	same	same	0.23338	no	no	no	no	no	no
cg28214243_BC11	chr10:17238054	chr10:16957860	pass	yes	0.954531	0.954449	0.937704	0.933619	0.9747	0.9059	0.8837	0.9231	same	same	same	same	0.803696	no	no	no	no	no	no
cg28214364_BC21	chr10:17255168	chr10:16974974	pass	yes	0.942417	0.93701	0.92466	0.935686	0.987	0.9811	0.9881	0.961	same	same	same	same	0	no	no	no	no	no	no
cg28214381_TC21	chr10:17256509	chr10:16976315	pass	yes	0.80339	0.789121	0.739737	0.728024	0.8778	0.8407	0.8851	0.7755	same	same	same	same	0.95365	no	no	no	no	no	no
cg28214418_TC11	chr10:17260635	chr10:16980441	pass	yes	0.940073	0.948207	0.944796	0.946408	0.9012	0.9247	0.8696	0.9219	same	same	same	same	0.304932	no	no	no	no	no	no
cg28214426_BC21	chr10:17261784	chr10:16981590	pass	yes	0.710745	0.689363	0.696238	0.662034	0.759	0.7396	0.7297	0.7368	same	same	same	same	0.390828	no	no	no	no	no	no
cg28214724_BC11	chr10:17317098	chr10:17036904	pass	yes	0.859848	0.873848	0.845143	0.840496	0.9388	1	1	0.9706	same	same	same	same	0.5061	no	no	no	no	no	no
cg28214725_TC11	chr10:17317103	chr10:17036909	pass	yes	0.912048	0.918966	0.897025	0.893598	0.9787	1	0.975	0.9677	same	same	same	same	0.621623	no	no	no	no	no	no
cg28214727_TC11	chr10:17317121	chr10:17036927	pass	yes	0.888767	0.90388	0.869355	0.867397	0.8571	0.9643	0.9286	0.9444	same	same	same	same	0.851596	no	no	no	no	no	no
cg28214960_BC21	chr10:17332640	chr10:17052446	pass	yes	0.77462	0.799728	0.808261	0.810941	0.8592	0.8714	0.9333	0.8605	same	same	same	same	0.0459033	no	no	no	no	no	no
cg28214965_BC21	chr10:17333015	chr10:17052821	pass	yes	0.960552	0.966519	0.95131	0.94905	0.9694	0.9835	0.9412	0.9706	same	same	same	same	0.704502	no	no	no	no	no	no
cg28215425_BC21	chr10:17411422	chr10:17131228	pass	yes	0.581027	0.699205	0.603191	0.734363	0.78	0.7838	0.6583	0.7451	same	same	same	same	0.955967	no	no	no	no	no	no
cg28215550_BC21	chr10:17438506	chr10:17158312	pass	yes	0.964813	0.9585	0.963587	0.96341	0.9878	0.9744	0.9583	0.9574	same	same	same	same	0	no	no	no	no	no	no
cg28215803_BC21	chr10:17486221	chr10:17206027	pass	yes	0.932507	0.942542	0.948558	0.938484	0.8636	0.8607	0.9068	0.8559	same	same	same	same	0.215191	no	no	no	no	no	no
cg28215976_TC11	chr10:17504983	chr10:17224789	pass	yes	0.906188	0.892364	0.912803	0.89868	0.9881	0.975	0.8961	0.9737	same	same	same	same	0.243201	no	no	no	no	no	no
cg28216073_BC21	chr10:17514717	chr10:17234523	pass	yes	0.888876	0.910508	0.894194	0.922986	0.9208	0.9216	0.9626	0.931	same	same	same	same	0.594498	no	no	no	no	no	no
cg28216123_TC11	chr10:17520667	chr10:17240473	pass	yes	0.842751	0.844273	0.865211	0.867812	0.8641	0.9	0.9274	0.9167	same	same	same	same	0.33758	no	no	no	no	no	no
cg28216124_TC21	chr10:17520847	chr10:17240653	pass	yes	0.934314	0.959935	0.955635	0.952891	0.9186	0.8911	0.8545	0.9588	same	same	same	same	0.721167	no	no	no	no	no	no
cg28216167_TC21	chr10:17526621	chr10:17246427	pass	yes	0.815595	0.821381	0.785088	0.782697	0.8542	0.8396	0.8431	0.7765	same	same	same	same	0.431967	no	no	no	no	no	no
cg28216168_BC21	chr10:17526654	chr10:17246460	pass	yes	0.969346	0.969323	0.962152	0.966549	0.9326	0.9592	0.9882	0.95	same	same	same	same	0.230408	no	no	no	no	no	no
cg28216194_TC21	chr10:17530316	chr10:17250122	pass	yes	0.953508	0.955186	0.957743	0.953994	0.9167	0.907	0.9434	0.9487	same	same	same	same	0.31968	no	no	no	no	no	no
cg28216309_TC11	chr10:17549391	chr10:17269197	pass	yes	0.24573	0.256346	0.194156	0.214712	0.2768	0.2119	0.1288	0.0855	same	same	same	same	0.329538	no	no	no	no	no	no
cg28216310_BC21	chr10:17549439	chr10:17269245	pass	yes	0.261776	0.293997	0.173349	0.232817	0.2683	0.2773	0.0909	0.1892	same	same	same	same	0.846004	no	no	no	no	no	no
cg28216394_BC21	chr10:17560234	chr10:17280040	pass	yes	0.747954	0.764474	0.756966	0.74869	0.7164	0.7416	0.7534	0.8052	same	same	same	same	0	no	no	no	no	no	no
cg28216684_BC21	chr10:17599539	chr10:17319345	pass	yes	0.940138	0.947706	0.925918	0.931947	0.8857	0.8989	0.9241	0.91	same	same	same	same	0.635236	no	no	no	no	no	no
cg28216690_TC21	chr10:17600121	chr10:17319927	pass	yes	0.763305	0.779897	0.746683	0.744175	0.95	0.6813	0.9612	0.8163	same	same	same	same	0.507933	down	no	no	no	no	no
cg28216875_TC11	chr10:17629691	chr10:17349497	pass	yes	0.684357	0.661606	0.735458	0.7313	0.7302	0.7037	0.8864	0.8696	same	same	same	same	0.664405	no	no	no	no	no	no
cg28216923_BC21	chr10:17633878	chr10:17353684	pass	yes	0.955164	0.962897	0.951917	0.957901	0.9667	1	0.9479	0.982	same	same	same	same	0.175257	no	no	no	no	no	no
cg28216974_TC11	chr10:17639512	chr10:17359318	pass	yes	0.97503	0.974078	0.969001	0.971829	0.9314	0.9792	0.9902	1	same	same	same	same	0.455597	no	no	no	no	no	no
cg28217117_TC21	chr10:17656443	chr10:17376249	pass	yes	0.599175	0.597984	0.580043	0.589539	0.798	0.8776	0.802	0.87	same	same	same	same	0	no	no	no	no	no	no
cg28217120_TC21	chr10:17656588	chr10:17376394	pass	yes	0.85195	0.844378	0.824959	0.82368	0.8983	0.8981	0.8806	0.9244	same	same	same	same	0.699321	no	no	no	no	no	no
cg28217127_TC21	chr10:17656869	chr10:17376675	pass	yes	0.587747	0.593271	0.620139	0.613133	0.6047	0.6789	0.6604	0.6436	same	same	same	same	0.263253	no	no	no	no	no	no
cg28217140_BC21	chr10:17658642	chr10:17378448	pass	yes	0.952755	0.965666	0.958249	0.958684	0.9277	0.9634	0.9583	0.9634	same	same	same	same	0.077701	no	no	no	no	no	no
cg28217141_BC21	chr10:17658689	chr10:17378495	pass	yes	0.972502	0.972436	0.968583	0.969568	0.9717	1	0.95	0.9889	same	same	same	same	0	no	no	no	no	no	no
cg28217161_BC21	chr10:17660120	chr10:17379926	pass	yes	0.951068	0.947911	0.950058	0.94183	0.9474	0.8976	0.8824	0.9175	same	same	same	same	0.20224	no	no	no	no	no	no
cg28217243_BC21	chr10:17669813	chr10:17389619	pass	yes	0.783448	0.769913	0.813762	0.809487	0.7422	0.7951	0.7928	0.8367	same	same	same	same	0.608577	no	no	no	no	no	no
cg28217333_BC21	chr10:17680391	chr10:17400197	pass	yes	0.863101	0.87125	0.8436	0.849346	0.9048	0.9059	0.9255	0.9192	same	same	same	same	0.367098	no	no	no	no	no	no
cg28217336_BC21	chr10:17680768	chr10:17400574	pass	yes	0.928449	0.937341	0.925065	0.929112	0.9672	0.9615	0.9467	0.8974	same	same	same	same	0.408309	no	no	no	no	no	no
cg28217590_TC21	chr10:17715463	chr10:17435269	pass	yes	0.959298	0.960995	0.94638	0.954708	0.9588	0.9794	0.9829	0.975	same	same	same	same	0.39133	no	no	no	no	no	no
cg28217614_TC21	chr10:17718706	chr10:17438512	pass	yes	0.790603	0.798812	0.78553	0.778689	0.8696	0.8623	0.8519	0.8504	same	same	same	same	0.128423	no	no	no	no	no	no
cg28217650_TC11	chr10:17721717	chr10:17441523	pass	yes	0.016009	0.011066	0.010099	0.014426	0	0	0	0	same	same	same	same	0	no	no	no	no	no	no
cg28217736_TC21	chr10:17723252	chr10:17443058	pass	yes	0.031185	0.028015	0.027906	0.027178	0.0208	0.0152	0	0	same	same	same	same	0.08092	no	no	no	no	no	no
cg28217819_BC21	chr10:17724352	chr10:17444158	pass	yes	0.024781	0.031548	0.013718	0.014736	0	0	0	0	same	same	same	same	0.309871	no	no	no	no	no	no
cg28217851_BC11	chr10:17724758	chr10:17444564	pass	yes	0.259389	0.268661	0.160822	0.152748	0.0811	0.1163	0	0.0278	same	same	same	same	0.763338	no	no	no	no	no	no
cg28217861_BC21	chr10:17725260	chr10:17445066	pass	yes	0.248594	0.252423	0.183405	0.184953	0.1327	0.1092	0.1377	0.12	same	same	same	same	0.830744	no	no	no	no	no	no
cg28217879_BC21	chr10:17726960	chr10:17446766	pass	yes	0.201519	0.179606	0.150667	0.147023	0.1346	0.0909	0.0448	0.0893	same	same	same	same	0.332205	no	no	no	no	no	no
cg28217891_BC21	chr10:17727798	chr10:17447604	pass	yes	0.016183	0.014089	0.010495	0.009935	0.0283	0.009	0	0.0235	same	same	same	same	0.763376	no	no	no	no	no	no
cg28217902_TC11	chr10:17728658	chr10:17448464	pass	yes	0.215371	0.210052	0.233136	0.173215	0.2477	0.2	0.186	0.2647	same	same	same	same	0.0940396	no	no	no	no	no	no
cg28217903_BC21	chr10:17728892	chr10:17448698	pass	yes	0.676404	0.726332	0.655866	0.713588	0.5352	0.5843	0.6136	0.76	same	same	same	same	0.332252	no	no	no	no	no	no
cg28218167_TC21	chr10:17752794	chr10:17472600	pass	yes	0.782498	0.777495	0.75438	0.743698	0.9143	0.7805	0.844	0.7596	same	same	same	same	0.583762	no	no	no	no	no	no
cg28218284_BC21	chr10:17769989	chr10:17489795	pass	yes	0.932537	0.933629	0.918125	0.92431	0.9402	0.9843	0.9032	0.9839	same	same	same	same	0.106296	no	no	no	no	no	no
cg28218298_TC21	chr10:17772342	chr10:17492148	pass	yes	0.844944	0.843612	0.908879	0.900713	0.7526	0.7957	0.8933	0.878	same	same	same	same	0.83473	no	no	no	no	no	no
cg28218299_BC21	chr10:17772387	chr10:17492193	pass	yes	0.635143	0.633266	0.703119	0.674749	0.7634	0.8763	0.8955	0.8462	same	same	same	same	0.843264	no	no	no	no	no	no
cg28218301_TC21	chr10:17772472	chr10:17492278	pass	yes	0.735268	0.7439	0.840165	0.818202	0.7179	0.8	0.8537	0.8864	same	same	same	same	0.932561	no	no	no	no	no	no
cg28218307_BC21	chr10:17772664	chr10:17492470	pass	yes	0.709334	0.720753	0.802123	0.777687	0.8144	0.8103	0.954	0.8243	same	same	same	same	0.83269	no	no	no	no	no	no
cg28218484_BC21	chr10:17796055	chr10:17515861	pass	yes	0.441236	0.446593	0.480951	0.468081	0.5978	0.5243	0.6286	0.5354	same	same	same	same	0.642406	no	no	no	no	no	no
cg28218490_TC21	chr10:17796499	chr10:17516305	pass	yes	0.303988	0.306553	0.364222	0.328661	0.3231	0.3281	0.3649	0.2603	same	same	same	same	0.794804	no	no	no	no	no	no
cg28218502_TC21	chr10:17797340	chr10:17517146	pass	yes	0.62348	0.610658	0.619248	0.593746	0.7241	0.6866	0.7054	0.7451	same	same	same	same	0.861693	no	no	no	no	no	no
cg28218653_BC21	chr10:17814443	chr10:17534249	pass	yes	0.854162	0.846759	0.859625	0.848591	0.873	0.8033	0.8281	0.8714	same	same	same	same	0.202458	no	no	no	no	no	no
cg28218662_BC21	chr10:17815392	chr10:17535198	pass	yes	0.839948	0.822388	0.788734	0.82741	0.9091	0.913	0.8696	0.8235	same	same	same	same	0.76296	no	no	no	no	no	no
cg28218683_TC21	chr10:17817414	chr10:17537220	pass	yes	0.955092	0.958402	0.953026	0.953753	0.96	0.9615	0.9825	0.92	same	same	same	same	0.0676149	no	no	no	no	no	no
cg28218695_BC21	chr10:17817761	chr10:17537567	pass	yes	0.974259	0.976995	0.973096	0.972335	0.9829	0.981	0.97	0.9519	same	same	same	same	0.267823	no	no	no	no	no	no
cg28218712_TC21	chr10:17820339	chr10:17540145	pass	yes	0.939615	0.943061	0.93141	0.929953	0.9901	0.9821	0.9593	1	same	same	same	same	0.111046	no	no	no	no	no	no
cg28218786_TC21	chr10:17827971	chr10:17547777	pass	yes	0.529228	0.485389	0.507157	0.523349	0.325	0.4167	0.4045	0.3784	same	same	same	same	0.815287	no	no	no	no	no	no
cg28219080_TC21	chr10:17868403	chr10:17588209	pass	yes	0.706942	0.676861	0.671133	0.626563	0.8095	0.7778	0.7333	0.8182	same	same	same	same	0.906756	no	no	no	no	no	no
cg28219338_BC21	chr10:17915172	chr10:17634978	pass	yes	0.97423	0.972178	0.96767	0.972409	0.9494	0.9688	0.975	1	same	same	same	same	0.175887	no	no	no	no	no	no
cg28219339_TC21	chr10:17915193	chr10:17634999	pass	yes	0.925358	0.931708	0.931479	0.934365	0.9079	0.9579	0.9825	0.9718	same	same	same	same	0.112422	no	no	no	no	no	no
cg28219383_TC21	chr10:17920059	chr10:17639865	pass	yes	0.863184	0.869547	0.90263	0.889485	0.7172	0.7748	0.8684	0.7604	same	same	same	same	0.555324	no	no	no	no	no	no
cg28219561_TC21	chr10:17947227	chr10:17667033	pass	yes	0.03286	0.030167	0.035589	0.033193	0	0	0.0625	0	same	same	same	same	0.229451	no	no	no	no	no	no
cg28219706_BC21	chr10:17948112	chr10:17667918	pass	yes	0.021855	0.019593	0.025013	0.017017	0	0	0	0	same	same	same	same	0.611566	no	no	no	no	no	no
cg28219723_BC11	chr10:17948279	chr10:17668085	pass	yes	0.014026	0.015122	0.013315	0.01165	0	0	0	0	same	same	same	same	0.335626	no	no	no	no	no	no
cg28219952_TC11	chr10:17989232	chr10:17709038	pass	yes	0.475948	0.436329	0.49021	0.468301	0.5981	0.5692	0.5	0.4255	same	same	same	same	0.853599	no	no	no	no	no	no
cg28219956_TC21	chr10:17989477	chr10:17709283	pass	yes	0.612319	0.609271	0.651742	0.63417	0.7119	0.7468	0.7903	0.7966	same	same	same	same	0.844424	no	no	no	no	no	no
cg28220029_TC11	chr10:18000629	chr10:17720435	pass	yes	0.415969	0.385399	0.376993	0.371171	0.4957	0.379	0.2708	0.4412	same	same	same	same	0.0330417	no	no	no	no	no	no
cg28220094_TC21	chr10:18010701	chr10:17730507	pass	yes	0.805263	0.813099	0.810699	0.809201	0.8367	0.8208	0.8661	0.8529	same	same	same	same	0.872845	no	no	no	no	no	no
cg28220113_BC11	chr10:18013062	chr10:17732868	pass	yes	0.865018	0.854493	0.866065	0.868665	0.9231	0.9351	0.9352	0.9551	same	same	same	same	0.246158	no	no	no	no	no	no
cg28220113_BO21	chr10:18013062	chr10:17732868	pass	yes	0.948398	0.955099	0.934314	0.940073	0.9231	0.9351	0.9352	0.9551	same	same	same	same	0.634536	no	no	no	no	no	no
cg28220234_TC21	chr10:18022795	chr10:17742601	pass	yes	0.018901	0.020845	0.016489	0.01556	0	0	0	0	same	same	same	same	0.201552	no	no	no	no	no	no
cg28220245_BC11	chr10:18022925	chr10:17742731	pass	yes	0.01522	0.039548	0.013051	0.011967	0.0238	0	0	0	same	same	same	same	0.527301	no	no	no	no	no	no
cg28220268_TC21	chr10:18023309	chr10:17743115	pass	yes	0.008422	0.009859	0.00787	0.008671	0	0	0	0	same	same	same	same	0.132323	no	no	no	no	no	no
cg28220269_BC11	chr10:18023366	chr10:17743172	pass	yes	0.01807	0.021978	0.023108	0.017706	0	0	0	0	same	same	same	same	0.795785	no	no	no	no	no	no
cg28220503_TC11	chr10:18048092	chr10:17767898	pass	yes	0.269648	0.249336	0.224335	0.228118	0.0849	0.0707	0.0885	0.0833	same	same	same	same	0.227135	no	no	no	no	no	no
cg28220585_TC11	chr10:18055303	chr10:17775109	pass	yes	0.021328	0.021981	0.021667	0.019627	0	0	0	0	same	same	same	same	0.0158869	no	no	no	no	no	no
cg28220722_TC21	chr10:18056345	chr10:17776151	pass	yes	0.014617	0.015105	0.014588	0.01311	0	0.0154	0	0.0204	same	same	same	same	0.076013	no	no	no	no	no	no
cg28220723_BC21	chr10:18056383	chr10:17776189	pass	yes	0.013022	0.015007	0.01286	0.013364	0	0.0141	0	0	same	same	same	same	0	no	no	no	no	no	no
cg28220927_BC21	chr10:18076176	chr10:17795982	pass	yes	0.66437	0.665117	0.534456	0.59406	0.6389	0.6429	0.6883	0.5926	same	same	same	same	0.722144	no	no	no	no	no	no
cg28221011_BC21	chr10:18084367	chr10:17804173	pass	yes	0.966521	0.96421	0.967935	0.962884	0.9153	0.9792	0.9859	0.9608	same	same	same	same	0.591526	no	no	no	no	no	no
cg28221081_BC21	chr10:18093025	chr10:17812831	pass	yes	0.98171	0.98014	0.978289	0.978406	0.9798	0.9823	0.9792	0.9903	same	same	same	same	0	no	no	no	no	no	no
cg28221082_TC21	chr10:18093051	chr10:17812857	pass	yes	0.980013	0.979208	0.980159	0.978821	0.9643	0.9279	1	0.9794	same	same	same	same	0.392614	no	no	no	no	no	no
cg28221098_BC11	chr10:18094461	chr10:17814267	pass	yes	0.913016	0.923065	0.922944	0.924883	0.9225	0.9035	0.8926	0.9417	same	same	same	same	0	no	no	no	no	no	no
cg28221099_TC21	chr10:18094559	chr10:17814365	pass	yes	0.924566	0.926718	0.922459	0.924787	0.8931	0.8879	0.935	0.9091	same	same	same	same	0.190768	no	no	no	no	no	no
cg28221100_TC21	chr10:18094579	chr10:17814385	pass	yes	0.958164	0.968249	0.961129	0.967375	0.9357	0.8783	0.9244	0.9412	same	same	same	same	0.476863	no	no	no	no	no	no
cg28221194_TC21	chr10:18104223	chr10:17824029	pass	yes	0.97305	0.972478	0.972062	0.977359	0.9519	0.9902	0.9909	0.9889	same	same	same	same	0	no	no	no	no	no	no
cg28221196_BC21	chr10:18104232	chr10:17824038	pass	yes	0.981387	0.98097	0.981039	0.981554	0.9808	0.963	0.981	0.9663	same	same	same	same	0.199462	no	no	no	no	no	no
cg28221226_TC11	chr10:18106925	chr10:17826731	pass	yes	0.908698	0.912765	0.926839	0.915923	0.8788	0.8605	0.8763	0.8218	same	same	same	same	0.263426	no	no	no	no	no	no
cg28221231_BC21	chr10:18107182	chr10:17826988	pass	yes	0.898947	0.902705	0.899856	0.89219	0.8667	0.9024	0.8933	0.88	same	same	same	same	0.351873	no	no	no	no	no	no
cg28221255_TC11	chr10:18108750	chr10:17828556	pass	yes	0.975517	0.974306	0.971862	0.973785	0.9688	0.9843	0.89	0.9579	same	same	same	same	0.113596	no	no	no	no	no	no
cg28221256_TC21	chr10:18108976	chr10:17828782	pass	yes	0.959249	0.956669	0.957353	0.957042	0.9314	0.9677	0.9646	0.9412	same	same	same	same	0.201989	no	no	no	no	no	no
cg28221340_BC21	chr10:18119024	chr10:17838830	pass	yes	0.971271	0.968041	0.971763	0.970074	1	0.9848	1	0.9836	same	same	same	same	0.248669	no	no	no	no	no	no
cg28221359_BC21	chr10:18121054	chr10:17840860	pass	yes	0.977012	0.975401	0.97427	0.970138	0.9634	0.9808	0.9828	0.9851	same	same	same	same	0.0140677	no	no	no	no	no	no
cg28221407_BC21	chr10:18124957	chr10:17844763	pass	yes	0.960965	0.963028	0.95798	0.967134	0.9647	0.9608	0.9623	0.9798	same	same	same	same	0	no	no	no	no	no	no
cg28221490_TC21	chr10:18132445	chr10:17852251	pass	yes	0.414772	0.40964	0.411321	0.39186	0.2647	0.3036	0.3103	0.35	same	same	same	same	0	no	no	no	no	no	no
cg28221541_BC11	chr10:18138837	chr10:17858643	pass	yes	0.9779	0.978722	0.976621	0.978031	1	0.9464	0.9804	0.9798	same	same	same	same	0.264652	no	no	no	no	no	no
cg28221542_BC21	chr10:18139131	chr10:17858937	pass	yes	0.85422	0.897396	0.961317	0.954988	0.5593	0.8636	0.9516	0.9231	same	same	same	same	0.920638	no	no	no	no	no	no
cg28221569_TC21	chr10:18139587	chr10:17859393	pass	yes	0.754875	0.780859	0.956701	0.957444	0.6373	0.8356	0.9667	0.967	same	same	same	same	0.964802	no	no	no	no	no	no
cg28221632_TC21	chr10:18144743	chr10:17864549	pass	yes	0.961316	0.96656	0.960911	0.966784	0.9483	0.9519	0.962	0.9515	same	same	same	same	0.470115	no	no	no	no	no	no
cg28221807_TC21	chr10:18168407	chr10:17888213	pass	yes	0.905923	0.913003	0.894933	0.885748	0.9485	0.9307	0.9528	0.9462	same	same	same	same	0.578574	no	no	no	no	no	no
cg28222068_TC21	chr10:18194515	chr10:17914321	pass	yes	0.750597	0.741772	0.684965	0.679994	0.809	0.8271	0.79	0.7473	same	same	same	same	0.927048	no	no	no	no	no	no
cg28222113_TC21	chr10:18197306	chr10:17917112	pass	yes	0.46688	0.460214	0.481484	0.467671	0.4	0.3976	0.4111	0.5063	same	same	same	same	0.606851	no	no	no	no	no	no
cg28222129_TC21	chr10:18198369	chr10:17918175	pass	yes	0.493862	0.513877	0.634245	0.637196	0.5385	0.5978	0.6	0.7011	same	same	same	same	0.981223	no	no	no	no	no	no
cg28222164_TC21	chr10:18201290	chr10:17921096	pass	yes	0.917873	0.926336	0.894011	0.913312	0.8831	0.942	0.9155	0.9429	same	same	same	same	0.696606	no	no	no	no	no	no
cg28222167_BC21	chr10:18201517	chr10:17921323	pass	yes	0.899315	0.911571	0.880613	0.892312	0.8095	0.9167	0.8372	0.8222	same	same	same	same	0.349417	no	no	no	no	no	no
cg28222179_TC21	chr10:18202367	chr10:17922173	pass	yes	0.942863	0.941615	0.940624	0.943135	0.9658	0.9223	0.9444	0.9577	same	same	same	same	0.0392589	no	no	no	no	no	no
cg28222272_TC21	chr10:18210918	chr10:17930724	pass	yes	0.113248	0.099732	0.052319	0.064059	0.0806	0.0714	0.0164	0.0167	same	same	same	same	0.853803	no	no	no	no	no	no
cg28222273_TC21	chr10:18210929	chr10:17930735	pass	yes	0.270691	0.265378	0.153417	0.157687	0.2969	0.3415	0.2281	0.1667	same	same	same	same	0.966644	no	no	no	no	no	no
cg28222327_TC11	chr10:18214147	chr10:17933953	pass	yes	0.943951	0.942906	0.966045	0.961307	0.9479	0.9174	0.9615	0.9694	same	same	same	same	0.773521	no	no	no	no	no	no
cg28222382_TC21	chr10:18219473	chr10:17939279	pass	yes	0.90943	0.918973	0.897796	0.914724	0.7671	0.8615	0.875	0.8857	same	same	same	same	0	no	no	no	no	no	no
cg28222383_BC21	chr10:18219487	chr10:17939293	pass	yes	0.801988	0.805566	0.670876	0.692657	0.8493	0.8571	0.7838	0.8095	same	same	same	same	0.900764	no	no	no	no	no	no
cg28222483_TC21	chr10:18227406	chr10:17947212	pass	yes	0.887433	0.903841	0.924104	0.92779	0.8095	0.8571	0.8833	0.9126	same	same	same	same	0.846112	no	no	no	no	no	no
cg28222486_TC21	chr10:18227599	chr10:17947405	pass	yes	0.882826	0.889812	0.903737	0.908126	0.9524	0.9524	0.9765	0.961	same	same	same	same	0.161483	no	no	no	no	no	no
cg28222552_BC21	chr10:18234905	chr10:17954711	pass	yes	0.010929	0.008854	0.009685	0.012044	0	0	0	0	same	same	same	same	0	no	no	no	no	no	no
cg28222553_TC21	chr10:18234918	chr10:17954724	pass	yes	0.016751	0.019082	0.017714	0.015674	0	0	0	0	same	same	same	same	0.124164	no	no	no	no	no	no
cg28222579_BC21	chr10:18235350	chr10:17955156	pass	yes	0.021021	0.020138	0.016829	0.015735	0	0	0	0	same	same	same	same	0.259293	no	no	no	no	no	no
cg28222580_TC21	chr10:18235382	chr10:17955188	pass	yes	0.021311	0.022838	0.020735	0.020406	0.0244	0	0	0	same	same	same	same	0	no	no	no	no	no	no
cg28222718_BC21	chr10:18243819	chr10:17963625	pass	yes	0.305859	0.333891	0.379059	0.46652	0.3143	0.2241	0.36	0.2424	same	same	same	same	0.58501	no	no	no	no	no	no
cg28223150_TC21	chr10:18303056	chr10:18022862	pass	yes	0.850626	0.86589	0.896628	0.902442	0.8667	0.84	0.8788	0.7857	same	same	same	same	0.874919	no	no	no	no	no	no
cg28223442_TC21	chr10:18319436	chr10:18039242	pass	yes	0.034418	0.032926	0.031644	0.028649	0.0152	0	0.0286	0	same	same	same	same	0.0562723	no	no	no	no	no	no
cg28223630_BC21	chr10:18335448	chr10:18055254	pass	yes	0.827466	0.895096	0.926552	0.93329	0.67	0.7379	0.8413	0.8158	same	same	same	same	0.771325	no	no	no	no	no	no
cg28223633_BC21	chr10:18335992	chr10:18055798	pass	yes	0.717837	0.707021	0.67951	0.656053	0.7778	0.7576	0.6917	0.7248	same	same	same	same	0.939964	no	no	no	no	no	no
cg28223655_BC21	chr10:18337271	chr10:18057077	pass	yes	0.867436	0.890981	0.853225	0.849416	0.9173	0.906	0.972	0.8957	same	same	same	same	0.158972	no	no	no	no	no	no
cg28224031_BC21	chr10:18367288	chr10:18087094	pass	yes	0.408333	0.538427	0.398553	0.917496	0.254	0.3	0.3372	0.8039	same	same	same	same	0.988514	no	no	up	up	up	up
cg28224251_BC21	chr10:18386897	chr10:18106703	pass	yes	0.761545	0.777502	0.690328	0.673563	0.8046	0.7927	0.6883	0.7	same	same	same	same	0.710038	no	no	no	no	no	no
cg28224321_TC21	chr10:18391659	chr10:18111465	pass	yes	0.751963	0.706194	0.464852	0.440377	0.6116	0.5217	0.4257	0.433	same	same	same	same	0.964079	no	no	no	down	down	no
cg28224322_TC21	chr10:18391758	chr10:18111564	pass	yes	0.310227	0.304251	0.160241	0.140032	0.312	0.2661	0.1923	0.17	same	same	same	same	0.965888	no	no	no	no	no	no
cg28224323_TC21	chr10:18391811	chr10:18111617	pass	yes	0.06213	0.063264	0.02837	0.030623	0.0196	0.0426	0.0283	0	same	same	same	same	0.901871	no	no	no	no	no	no
cg28224454_BC21	chr10:18402357	chr10:18122163	pass	yes	0.694749	0.679768	0.651568	0.66435	0.7083	0.7264	0.6436	0.7667	same	same	same	same	0.736108	no	no	no	no	no	no
cg28224521_TC21	chr10:18407662	chr10:18127468	pass	yes	0.024465	0.02381	0.024399	0.021607	0	0	0	0	same	same	same	same	0.589033	no	no	no	no	no	no
cg28224522_BC21	chr10:18407693	chr10:18127499	pass	yes	0.023393	0.025456	0.02137	0.024156	0	0	0.0112	0	same	same	same	same	0	no	no	no	no	no	no
cg28224523_TC11	chr10:18407703	chr10:18127509	pass	yes	0.032262	0.030155	0.029453	0.027109	0	0	0	0.0133	same	same	same	same	0.338909	no	no	no	no	no	no
cg28224526_BC11	chr10:18407757	chr10:18127563	pass	yes	0.129753	0.116383	0.130024	0.11341	0	0	0	0.0125	same	same	same	same	0.0901654	no	no	no	no	no	no
cg28224536_BC21	chr10:18408201	chr10:18128007	pass	yes	0.153762	0.14166	0.159565	0.125269	0.1667	0.049	0.0795	0.0652	same	same	same	same	0.535422	no	no	no	no	no	no
cg28224675_TC21	chr10:18418409	chr10:18138215	pass	yes	0.890293	0.911444	0.852086	0.86806	0.9091	0.9118	0.7945	0.9107	same	same	same	same	0.752641	no	no	no	no	no	no
cg28224680_BC21	chr10:18418720	chr10:18138526	pass	yes	0.401332	0.734317	0.569431	0.847972	0.2222	0.5455	0.3784	0.75	same	same	same	same	0.991313	no	no	up	no	no	up
cg28224682_BC21	chr10:18418968	chr10:18138774	pass	yes	0.839208	0.85848	0.772608	0.757887	0.7955	0.78	0.7174	0.6818	same	same	same	same	0.610834	no	no	no	no	no	no
cg28224818_TC21	chr10:18430367	chr10:18150173	pass	yes	0.632021	0.647193	0.644111	0.64675	0.809	0.7564	0.8367	0.8493	same	same	same	same	0.23728	no	no	no	no	no	no
cg28224836_TC21	chr10:18431209	chr10:18151015	pass	yes	0.036722	0.028257	0.081874	0.069614	0.0152	0	0.0633	0	same	same	same	same	0.879746	no	no	no	no	no	no
cg28225140_TC21	chr10:18463561	chr10:18183367	pass	yes	0.363479	0.343363	0.400861	0.423695	0.25	0.2609	0.2174	0.2872	same	same	same	same	0.797023	no	no	no	no	no	no
cg28225211_TC21	chr10:18469815	chr10:18189621	pass	yes	0.035241	0.021953	0.02097	0.018157	0.0208	0.028	0	0.0141	same	same	same	same	0.544269	no	no	no	no	no	no
cg28225212_BC21	chr10:18469835	chr10:18189641	pass	yes	0.135906	0.094675	0.080731	0.064019	0.0106	0.0348	0.0485	0	same	same	same	same	0.815665	no	no	no	no	no	no
cg28225215_TC21	chr10:18469974	chr10:18189780	pass	yes	0.081403	0.067894	0.045354	0.047347	0.0351	0.0185	0.0349	0.0405	same	same	same	same	0.256014	no	no	no	no	no	no
cg28225246_TC21	chr10:18471618	chr10:18191424	pass	yes	0.966503	0.968275	0.963609	0.965386	0.9231	0.9175	0.934	0.9574	same	same	same	same	0.151848	no	no	no	no	no	no
cg28225343_BC21	chr10:18479636	chr10:18199442	pass	yes	0.981087	0.980866	0.981082	0.980007	0.9817	0.9703	0.9825	0.9596	same	same	same	same	0.244662	no	no	no	no	no	no
cg28225357_TC21	chr10:18480933	chr10:18200739	pass	yes	0.944372	0.941364	0.945083	0.939343	0.9268	0.8835	0.9027	0.9076	same	same	same	same	0.665541	no	no	no	no	no	no
cg28225591_BC21	chr10:18504356	chr10:18224162	pass	yes	0.915227	0.887749	0.816114	0.818793	0.8133	0.8913	0.8839	0.7835	same	same	same	same	0.853014	no	no	no	no	no	no
cg28225596_BC21	chr10:18504793	chr10:18224599	pass	yes	0.799291	0.786548	0.776414	0.78409	0.75	0.7961	0.7745	0.8469	same	same	same	same	0.0207842	no	no	no	no	no	no
cg28225609_BC11	chr10:18505692	chr10:18225498	pass	yes	0.832015	0.859872	0.77193	0.796066	0.629	0.8	0.6119	0.6912	same	same	same	same	0.232992	no	no	no	no	no	no
cg28225617_TC11	chr10:18505895	chr10:18225701	pass	yes	0.72817	0.801015	0.856204	0.869387	0.7143	0.8056	0.8866	0.8977	same	same	same	same	0.960632	no	no	no	no	no	no
cg28225626_TC21	chr10:18506728	chr10:18226534	pass	yes	0.74743	0.75092	0.797747	0.786797	0.8627	0.8793	0.9419	0.932	same	same	same	same	0.792637	no	no	no	no	no	no
cg28225798_BC11	chr10:18522917	chr10:18242723	pass	yes	0.873403	0.861089	0.881294	0.870884	0.9315	0.9368	0.9211	0.9121	same	same	same	same	0.229932	no	no	no	no	no	no
cg28225903_TC21	chr10:18527369	chr10:18247175	pass	yes	0.187216	0.158285	0.171978	0.149938	0.0889	0.1111	0.0833	0.0704	same	same	same	same	0.685623	no	no	no	no	no	no
cg28225956_TC11	chr10:18531495	chr10:18251301	pass	yes	0.934982	0.937961	0.901064	0.917984	0.9674	0.9388	0.9451	0.9123	same	same	same	same	0.865797	no	no	no	no	no	no
cg28225960_TC21	chr10:18531552	chr10:18251358	pass	yes	0.96021	0.952753	0.954201	0.954559	0.9577	0.9848	0.95	0.9828	same	same	same	same	0.817703	no	no	no	no	no	no
cg28225961_BC21	chr10:18531564	chr10:18251370	pass	yes	0.92086	0.923404	0.904438	0.898642	0.9559	0.9538	0.9865	0.9836	same	same	same	same	0.411822	no	no	no	no	no	no
cg28225967_TC11	chr10:18531687	chr10:18251493	pass	yes	0.989148	0.989035	0.986337	0.987409	1	0.9853	1	0.9839	same	same	same	same	0.336174	no	no	no	no	no	no
cg28225968_TC21	chr10:18531699	chr10:18251505	pass	yes	0.88936	0.890671	0.878304	0.886967	0.9706	1	0.9697	0.9434	same	same	same	same	0.139799	no	no	no	no	no	no
cg28226057_TC21	chr10:18540718	chr10:18260524	pass	yes	0.959357	0.954065	0.944197	0.94623	0.9406	0.9561	0.973	0.9636	same	same	same	same	0.0920713	no	no	no	no	no	no
cg28226094_BC21	chr10:18544265	chr10:18264071	pass	yes	0.954797	0.956801	0.938322	0.94247	0.9545	0.975	0.9701	1	same	same	same	same	0.323499	no	no	no	no	no	no
cg28226125_BC21	chr10:18545687	chr10:18265493	pass	yes	0.0117	0.010562	0.009326	0.008521	0	0	0	0	same	same	same	same	0.361647	no	no	no	no	no	no
cg28226150_BC21	chr10:18546167	chr10:18265973	pass	yes	0.038406	0.03728	0.120581	0.10404	0	0	0.1094	0.0625	same	same	same	same	0.981039	no	no	no	no	no	no
cg28226155_BC21	chr10:18546281	chr10:18266087	pass	yes	0.295318	0.302621	0.627663	0.614148	0.3175	0.2824	0.5571	0.7561	same	same	same	same	0.987871	no	up	no	up	up	no
cg28226156_BC21	chr10:18546362	chr10:18266168	pass	yes	0.349925	0.363421	0.841101	0.84673	0.4259	0.3226	0.7917	0.8545	same	same	same	same	0.995824	no	up	no	up	up	no
cg28226181_BC21	chr10:18549252	chr10:18269058	pass	yes	0.279992	0.252042	0.75107	0.763915	0.25	0.3333	0.8571	0.7536	same	same	same	same	0.99553	no	up	no	up	up	no
cg28226333_TC11	chr10:18565875	chr10:18285681	pass	yes	0.65737	0.682747	0.664478	0.655801	0.7727	0.84	0.8718	0.873	same	same	same	same	0.233887	no	no	no	no	no	no
cg28226486_BC21	chr10:18590656	chr10:18310462	pass	yes	0.600871	0.59125	0.50769	0.491835	0.7368	0.7321	0.5433	0.5761	same	same	same	same	0.92906	no	no	no	no	no	no
cg28226522_TC21	chr10:18592008	chr10:18311814	pass	yes	0.856777	0.83346	0.656716	0.719848	0.75	0.7683	0.602	0.589	same	same	same	same	0.954018	no	no	no	no	no	no
cg28226795_BC21	chr10:18625862	chr10:18345668	pass	yes	0.867503	0.880189	0.847462	0.841568	0.8416	0.876	0.9167	0.9231	same	same	same	same	0.146599	no	no	no	no	no	no
cg28226949_BC21	chr10:18643275	chr10:18363081	pass	yes	0.933685	0.938445	0.940636	0.945419	0.9121	0.8816	0.8904	0.9206	same	same	same	same	0.322443	no	no	no	no	no	no
cg28226988_TC21	chr10:18647049	chr10:18366855	pass	yes	0.804795	0.809655	0.776343	0.762124	0.8922	0.9048	0.9048	0.9307	same	same	same	same	0.699096	no	no	no	no	no	no
cg28227403_TC21	chr10:18706803	chr10:18426609	pass	yes	0.685536	0.688315	0.687872	0.681474	0.6818	0.7143	0.7345	0.678	same	same	same	same	0.125652	no	no	no	no	no	no
cg28227638_BC11	chr10:18741815	chr10:18461621	pass	yes	0.780415	0.776979	0.792995	0.775733	0.7465	0.8765	0.7797	0.6533	same	same	same	same	0.186629	no	no	no	no	no	no
cg28227700_BC21	chr10:18743836	chr10:18463642	pass	yes	0.032919	0.029247	0.024639	0.030111	0	0	0	0.0192	same	same	same	same	0.17797	no	no	no	no	no	no
cg28227701_TC21	chr10:18743847	chr10:18463653	pass	yes	0.016639	0.019365	0.020537	0.016996	0	0.0154	0	0	same	same	same	same	0.0921428	no	no	no	no	no	no
cg28227702_BC21	chr10:18743907	chr10:18463713	pass	yes	0.044794	0.040396	0.044068	0.039179	0.0141	0.0137	0	0.0204	same	same	same	same	0.0856374	no	no	no	no	no	no
cg28227708_BC21	chr10:18743999	chr10:18463805	pass	yes	0.076356	0.072024	0.080493	0.068233	0.0278	0.0395	0.04	0.0263	same	same	same	same	0.319841	no	no	no	no	no	no
cg28227839_BC21	chr10:18760468	chr10:18480274	pass	yes	0.408225	0.377685	0.344441	0.325597	0.4028	0.3333	0.5094	0.338	same	same	same	same	0.692649	no	no	no	no	no	no
cg28227849_TC11	chr10:18761700	chr10:18481506	pass	yes	0.903611	0.902213	0.899363	0.894968	0.8824	0.8947	0.8448	0.931	same	same	same	same	0	no	no	no	no	no	no
cg28227851_TC21	chr10:18762485	chr10:18482291	pass	yes	0.773097	0.751923	0.726276	0.656608	0.5444	0.6	0.5974	0.5375	same	same	same	same	0.45577	no	no	no	no	no	no
cg28227897_TC21	chr10:18770145	chr10:18489951	pass	yes	0.522988	0.525782	0.554333	0.527321	0.2871	0.4775	0.4554	0.5	same	same	same	same	0.306468	no	no	no	no	no	no
cg28227957_BC21	chr10:18780734	chr10:18500540	pass	yes	0.896765	0.897684	0.880296	0.880749	0.907	0.88	0.8941	0.9186	same	same	same	same	0.503307	no	no	no	no	no	no
cg28227976_BC21	chr10:18784957	chr10:18504763	pass	yes	0.817503	0.828977	0.825953	0.819951	0.8739	0.8947	0.8917	0.8482	same	same	same	same	0	no	no	no	no	no	no
cg28227993_TC21	chr10:18786564	chr10:18506370	pass	yes	0.903947	0.90228	0.884313	0.893896	0.9619	0.9487	0.9623	0.9688	same	same	same	same	0	no	no	no	no	no	no
cg28227995_TC21	chr10:18787096	chr10:18506902	pass	yes	0.97363	0.968801	0.96744	0.967111	0.9478	0.958	0.9912	0.9832	same	same	same	same	0.0914238	no	no	no	no	no	no
cg28228264_BC21	chr10:18831804	chr10:18551610	pass	yes	0.258235	0.261478	0.367048	0.34555	0.1789	0.2121	0.2626	0.2973	same	same	same	same	0.971646	no	no	no	no	no	no
cg28228265_TC21	chr10:18831884	chr10:18551690	pass	yes	0.131514	0.121508	0.185864	0.177632	0.137	0.1383	0.0988	0.1	same	same	same	same	0.894639	no	no	no	no	no	no
cg28228356_TC21	chr10:18844014	chr10:18563820	pass	yes	0.426026	0.411552	0.524781	0.494846	0.4466	0.4565	0.6322	0.481	same	same	same	same	0.95386	no	no	no	no	no	no
cg28228365_BC21	chr10:18844538	chr10:18564344	pass	yes	0.150314	0.136413	0.133424	0.12439	0.1591	0.08	0.0326	0.0303	same	same	same	same	0.0793568	no	no	no	no	no	no
cg28228373_TC21	chr10:18844898	chr10:18564704	pass	yes	0.038886	0.036011	0.036477	0.026359	0	0.0145	0	0	same	same	same	same	0.233189	no	no	no	no	no	no
cg28228374_BC21	chr10:18844921	chr10:18564727	pass	yes	0.022534	0.023851	0.016582	0.01888	0	0	0	0	same	same	same	same	0.282495	no	no	no	no	no	no
cg28228431_BC21	chr10:18845416	chr10:18565222	pass	yes	0.043524	0.04273	0.032245	0.036098	0	0.0349	0.0149	0	same	same	same	same	0.549925	no	no	no	no	no	no
cg28228443_TC21	chr10:18846412	chr10:18566218	pass	yes	0.689377	0.656621	0.74499	0.687387	0.4627	0.5778	0.6232	0.5726	same	same	same	same	0.440106	no	no	no	no	no	no
cg28228446_TC21	chr10:18846947	chr10:18566753	pass	yes	0.725375	0.712731	0.709523	0.712776	0.7634	0.64	0.8065	0.6591	same	same	same	same	0.221082	no	no	no	no	no	no
cg28228462_TC11	chr10:18848673	chr10:18568479	pass	yes	0.943303	0.940887	0.945473	0.94737	0.9268	0.9451	0.9726	0.9474	same	same	same	same	0	no	no	no	no	no	no
cg28228571_BC21	chr10:18861125	chr10:18580931	pass	yes	0.898922	0.915722	0.918366	0.918265	0.9286	0.825	0.9041	0.875	same	same	same	same	0	no	no	no	no	no	no
cg28228770_BC21	chr10:18886734	chr10:18606540	pass	yes	0.941596	0.944979	0.939665	0.937387	0.9545	0.9722	1	1	same	same	same	same	0	no	no	no	no	no	no
cg28228773_BC21	chr10:18887368	chr10:18607174	pass	yes	0.796152	0.8098	0.787407	0.783159	0.9205	0.8846	0.9048	1	same	same	same	same	0.156581	no	no	no	no	no	no
cg28229262_BC21	chr10:18960095	chr10:18679901	pass	yes	0.722186	0.718289	0.770276	0.719881	0.6449	0.6723	0.6833	0.5588	same	same	same	same	0.901784	no	no	no	no	no	no
cg28229362_BC11	chr10:18969727	chr10:18689533	pass	yes	0.900431	0.883572	0.905583	0.899961	1	0.9651	1	1	same	same	same	same	0.0971906	no	no	no	no	no	no
cg28229507_TC21	chr10:18993977	chr10:18713783	pass	yes	0.932136	0.938144	0.937262	0.938094	0.9691	0.964	0.9362	0.9062	same	same	same	same	0	no	no	no	no	no	no
cg28229576_BC21	chr10:19002366	chr10:18722172	pass	yes	0.65921	0.648776	0.625153	0.642676	0.8072	0.8852	0.8571	0.8571	same	same	same	same	0.299062	no	no	no	no	no	no
cg28229645_TC21	chr10:19007268	chr10:18727074	pass	yes	0.94064	0.936285	0.92052	0.935154	0.9109	0.9457	0.9545	0.9062	same	same	same	same	0	no	no	no	no	no	no
cg28229655_BC21	chr10:19007982	chr10:18727788	pass	yes	0.804887	0.800992	0.820581	0.806564	0.8908	0.9138	0.906	0.8454	same	same	same	same	0.196255	no	no	no	no	no	no
cg28229664_TC21	chr10:19008758	chr10:18728564	pass	yes	0.907525	0.899058	0.885687	0.901554	0.9608	0.888	0.9328	0.9462	same	same	same	same	0.655604	no	no	no	no	no	no
cg28229704_BC21	chr10:19012025	chr10:18731831	pass	yes	0.331846	0.418233	0.289013	0.458292	0.2429	0.3816	0.3377	0.2687	same	same	same	same	0.904485	no	no	no	no	no	no
cg28229706_TC21	chr10:19012102	chr10:18731908	pass	yes	0.219491	0.225335	0.170227	0.216476	0.1596	0.1545	0.1759	0.1481	same	same	same	same	0.820824	no	no	no	no	no	no
cg28229723_BC21	chr10:19014611	chr10:18734417	pass	yes	0.058665	0.053539	0.054309	0.052136	0	0.011	0	0.0423	same	same	same	same	0.254418	no	no	no	no	no	no
cg28229726_BC21	chr10:19014676	chr10:18734482	pass	yes	0.00992	0.010578	0.010097	0.011233	0.0141	0.0102	0	0	same	same	same	same	0.038667	no	no	no	no	no	no
cg28229740_BC21	chr10:19015069	chr10:18734875	pass	yes	0.009425	0.009804	0.012297	0.008503	0	0	0	0	same	same	same	same	0.368553	no	no	no	no	no	no
cg28229776_BC11	chr10:19015440	chr10:18735246	pass	yes	0.011753	0.011048	0.011861	0.011464	0	0.0133	0	0	same	same	same	same	0	no	no	no	no	no	no
cg28229797_TC11	chr10:19015757	chr10:18735563	pass	yes	0.015901	0.014673	0.016207	0.016275	0.0317	0	0	0	same	same	same	same	0.027219	no	no	no	no	no	no
cg28229869_BC21	chr10:19023246	chr10:18743052	pass	yes	0.96544	0.973547	0.96696	0.966089	0.9604	0.9512	1	0.9727	same	same	same	same	0.236724	no	no	no	no	no	no
cg28230124_TC21	chr10:19062229	chr10:18782035	pass	yes	0.438768	0.413234	0.610819	0.583929	0.4607	0.3191	0.6825	0.5556	same	same	same	same	0.968605	no	no	no	no	no	no
cg28230125_TC21	chr10:19062241	chr10:18782047	pass	yes	0.437402	0.439058	0.583789	0.511157	0.3441	0.41	0.5333	0.4255	same	same	same	same	0.931012	no	no	no	no	no	no
cg28230141_BC21	chr10:19063092	chr10:18782898	pass	yes	0.759844	0.754113	0.730941	0.716176	0.7568	0.7374	0.8333	0.7541	same	same	same	same	0.779395	no	no	no	no	no	no
cg28230285_BC21	chr10:19087161	chr10:18806967	pass	yes	0.258477	0.644877	0.172795	0.561663	0.1477	0.6813	0.1294	0.52	same	same	same	same	0.995994	up	no	up	no	no	up
cg28230288_TC11	chr10:19087971	chr10:18807777	pass	yes	0.805511	0.83328	0.75705	0.832994	0.7559	0.7677	0.7165	0.7459	same	same	same	same	0.30431	no	no	no	no	no	no
cg28230348_TC21	chr10:19093646	chr10:18813452	pass	yes	0.528898	0.507866	0.574239	0.519311	0.6395	0.6107	0.6867	0.6216	same	same	same	same	0.734384	no	no	no	no	no	no
cg28230365_TC21	chr10:19094510	chr10:18814316	pass	yes	0.133622	0.132662	0.140094	0.169137	0.134	0.1905	0.1881	0.1444	same	same	same	same	0.890555	no	no	no	no	no	no
cg28230416_BC21	chr10:19101598	chr10:18821404	pass	yes	0.916245	0.894023	0.885955	0.881711	0.9677	0.9759	0.9032	0.8873	same	same	same	same	0.472229	no	no	no	no	no	no
cg28230418_BC11	chr10:19101688	chr10:18821494	pass	yes	0.983804	0.984489	0.986255	0.986197	0.925	0.9231	0.9462	0.9651	same	same	same	same	0.441643	no	no	no	no	no	no
cg28230603_TC21	chr10:19123412	chr10:18843218	pass	yes	0.369059	0.347771	0.796795	0.775269	0.3626	0.4158	0.806	0.7077	same	same	same	same	0.99046	no	up	no	up	up	no
cg28230720_BC21	chr10:19141306	chr10:18861112	pass	yes	0.704413	0.68542	0.708721	0.685295	0.7027	0.6628	0.6596	0.6282	same	same	same	same	0.390362	no	no	no	no	no	no
cg28230724_BC21	chr10:19141929	chr10:18861735	pass	yes	0.958159	0.954721	0.941957	0.930991	0.8926	0.8644	0.9167	0.8667	same	same	same	same	0.307908	no	no	no	no	no	no
cg28230725_TC21	chr10:19142231	chr10:18862037	pass	yes	0.894653	0.90792	0.905577	0.902388	0.8471	0.8788	0.871	0.85	same	same	same	same	0.82138	no	no	no	no	no	no
cg28230727_BC11	chr10:19142644	chr10:18862450	pass	yes	0.871574	0.850708	0.873243	0.863984	0.8361	0.8716	0.8725	0.8739	same	same	same	same	0.740147	no	no	no	no	no	no
cg28230867_BC21	chr10:19167273	chr10:18887079	pass	yes	0.969123	0.970963	0.965483	0.952023	0.9762	0.9	0.9298	0.7941	same	same	same	same	0.935353	no	no	no	no	no	no
cg28230868_TC21	chr10:19167289	chr10:18887095	pass	yes	0.933597	0.908546	0.870052	0.872527	0.8889	0.875	0.9123	0.9714	same	same	same	same	0.955891	no	no	no	no	no	no
cg28230893_TC21	chr10:19170361	chr10:18890167	pass	yes	0.373496	0.36481	0.387062	0.364334	0.5196	0.4331	0.5077	0.4404	same	same	same	same	0.33202	no	no	no	no	no	no
cg28231032_BC21	chr10:19187903	chr10:18907709	pass	yes	0.441427	0.424193	0.435888	0.429858	0.5476	0.5969	0.4643	0.57	same	same	same	same	0.838292	no	no	no	no	no	no
cg28231047_BC11	chr10:19188688	chr10:18908494	pass	yes	0.323943	0.286823	0.313273	0.27857	0.2842	0.2273	0.2394	0.2706	same	same	same	same	0.711269	no	no	no	no	no	no
cg28231109_BC21	chr10:19195967	chr10:18915773	pass	yes	0.465728	0.446723	0.497843	0.486538	0.5888	0.5524	0.5514	0.6383	same	same	same	same	0.691611	no	no	no	no	no	no
cg28231167_TC21	chr10:19205155	chr10:18924961	pass	yes	0.901387	0.901491	0.914643	0.885193	0.9417	0.8705	0.9453	0.8984	same	same	same	same	0.386534	no	no	no	no	no	no
cg28231421_BC21	chr10:19240564	chr10:18960370	pass	yes	0.49743	0.494001	0.549268	0.535794	0.5455	0.5488	0.6705	0.6489	same	same	same	same	0.599991	no	no	no	no	no	no
cg28231573_TC11	chr10:19262040	chr10:18981846	pass	yes	0.748126	0.732033	0.714019	0.74635	0.7865	0.7308	0.75	0.7849	same	same	same	same	0.426153	no	no	no	no	no	no
cg28231741_BC21	chr10:19283279	chr10:19003085	pass	yes	0.896582	0.891756	0.846614	0.841576	0.8919	0.8701	0.8684	0.9178	same	same	same	same	0.758141	no	no	no	no	no	no
cg28231790_TC21	chr10:19291225	chr10:19011031	pass	yes	0.917974	0.917903	0.910636	0.915295	0.92	0.9407	0.7727	0.7857	same	same	same	same	0	no	no	no	no	no	no
cg28231792_TC21	chr10:19291444	chr10:19011250	pass	yes	0.897617	0.90998	0.908681	0.908087	0.9326	0.8952	0.9032	0.9565	same	same	same	same	0.635435	no	no	no	no	no	no
cg28232089_BC21	chr10:19329101	chr10:19048907	pass	yes	0.623738	0.621482	0.619623	0.628724	0.6792	0.7252	0.7103	0.6809	same	same	same	same	0.779814	no	no	no	no	no	no
cg28232093_TC11	chr10:19329496	chr10:19049302	pass	yes	0.627103	0.627569	0.640984	0.630396	0.7368	0.8333	0.84	0.8571	same	same	same	same	0.173366	no	no	no	no	no	no
cg28232251_BC21	chr10:19349630	chr10:19069436	pass	yes	0.775894	0.784197	0.790649	0.774708	0.7723	0.631	0.6812	0.6724	same	same	same	same	0.2788	no	no	no	no	no	no
cg28232361_TC21	chr10:19356218	chr10:19076024	pass	yes	0.080989	0.073583	0.085056	0.09159	0.0395	0.0769	0.0609	0.0729	same	same	same	same	0.866226	no	no	no	no	no	no
cg28232362_BC21	chr10:19356269	chr10:19076075	pass	yes	0.126361	0.137061	0.100796	0.135793	0.1222	0.1146	0.0818	0.2386	same	same	same	same	0.896109	no	no	no	no	no	no
cg28232368_TC11	chr10:19356611	chr10:19076417	pass	yes	0.106914	0.108501	0.160903	0.141806	0	0.0303	0.0656	0.1321	same	same	same	same	0.747763	no	no	no	no	no	no
cg28232369_TC11	chr10:19356642	chr10:19076448	pass	yes	0.124556	0.110321	0.166522	0.199816	0.0714	0.1268	0.1154	0.2545	same	same	same	same	0.909939	no	no	no	no	no	no
cg28232380_BC21	chr10:19356898	chr10:19076704	pass	yes	0.038568	0.033589	0.038649	0.033353	0.0128	0.0366	0	0.0167	same	same	same	same	0.60499	no	no	no	no	no	no
cg28232433_TC21	chr10:19357578	chr10:19077384	pass	yes	0.037852	0.032026	0.026475	0.026251	0.0577	0.0267	0.0149	0.0377	same	same	same	same	0.206247	no	no	no	no	no	no
cg28232441_BC11	chr10:19358055	chr10:19077861	pass	yes	0.519926	0.510392	0.496701	0.489052	0.2381	0.4775	0.3333	0.4568	same	same	same	same	0.798432	no	no	no	no	no	no
cg28232468_TC21	chr10:19360250	chr10:19080056	pass	yes	0.477185	0.4913	0.500896	0.537	0.44	0.4301	0.3474	0.4719	same	same	same	same	0.942817	no	no	no	no	no	no
cg28232541_TC21	chr10:19365151	chr10:19084957	pass	yes	0.62777	0.640741	0.550802	0.587291	0.6771	0.735	0.6667	0.5889	same	same	same	same	0.845221	no	no	no	no	no	no
cg28232651_TC21	chr10:19374325	chr10:19094131	pass	yes	0.871812	0.887717	0.86671	0.881979	0.85	0.8609	0.9333	0.9186	same	same	same	same	0.728178	no	no	no	no	no	no
cg28232747_BC11	chr10:19389363	chr10:19109169	pass	yes	0.920141	0.921716	0.897005	0.913617	0.9342	0.9455	0.9423	0.908	same	same	same	same	0.710327	no	no	no	no	no	no
cg28232808_TC21	chr10:19397556	chr10:19117362	pass	yes	0.595067	0.596462	0.561448	0.563673	0.8174	0.7481	0.6729	0.7041	same	same	same	same	0.206859	no	no	no	no	no	no
cg28232878_BC21	chr10:19404324	chr10:19124130	pass	yes	0.545467	0.531126	0.553553	0.527864	0.5909	0.5888	0.6	0.5618	same	same	same	same	0.595945	no	no	no	no	no	no
cg28232951_BC21	chr10:19413101	chr10:19132907	pass	yes	0.144041	0.128349	0.083107	0.075071	0.1238	0.1694	0.1228	0.0833	same	same	same	same	0.928972	no	no	no	no	no	no
cg28232956_BC21	chr10:19414025	chr10:19133831	pass	yes	0.861773	0.858039	0.884501	0.894814	0.8448	0.6338	0.7705	0.7255	same	same	same	same	0.268337	no	no	no	no	no	no
cg28233090_TC21	chr10:19435911	chr10:19155717	pass	yes	0.890853	0.894454	0.903754	0.898367	0.85	0.8784	0.9167	0.9538	same	same	same	same	0	no	no	no	no	no	no
cg28233153_TC21	chr10:19443793	chr10:19163599	pass	yes	0.339661	0.281079	0.210699	0.207554	0.1786	0.1158	0.0635	0.0847	same	same	same	same	0.753673	no	no	no	no	no	no
cg28233154_BC11	chr10:19443811	chr10:19163617	pass	yes	0.211904	0.187428	0.111905	0.11632	0.2621	0.1209	0.1417	0.0973	same	same	same	same	0.633533	no	no	no	no	no	no
cg28233197_BC21	chr10:19449647	chr10:19169453	pass	yes	0.955724	0.955775	0.94955	0.948298	0.935	0.935	0.9048	0.904	same	same	same	same	0.103934	no	no	no	no	no	no
cg28233268_TC21	chr10:19459303	chr10:19179109	pass	yes	0.981662	0.982306	0.980397	0.982456	0.9362	0.9672	0.9487	0.9884	same	same	same	same	0.313461	no	no	no	no	no	no
cg28233513_BC21	chr10:19486799	chr10:19206605	pass	yes	0.91337	0.912906	0.907429	0.911366	0.9762	0.9397	0.9744	0.9818	same	same	same	same	0.142054	no	no	no	no	no	no
cg28233515_BC21	chr10:19487018	chr10:19206824	pass	yes	0.951416	0.959126	0.940634	0.948866	0.9459	0.9785	0.9417	0.9643	same	same	same	same	0.667769	no	no	no	no	no	no
cg28233568_BC21	chr10:19491736	chr10:19211542	pass	yes	0.051219	0.066836	0.051481	0.066492	0.069	0.0455	0	0	same	same	same	same	0.117524	no	no	no	no	no	no
cg28233601_BC21	chr10:19494638	chr10:19214444	pass	yes	0.438977	0.447679	0.499589	0.47939	0.5238	0.459	0.5888	0.4353	same	same	same	same	0.722381	no	no	no	no	no	no
cg28233617_BC21	chr10:19496052	chr10:19215858	pass	yes	0.963337	0.966426	0.958737	0.960334	0.9899	0.964	0.9561	0.9659	same	same	same	same	0.216871	no	no	no	no	no	no
cg28233880_TC21	chr10:19529673	chr10:19249479	pass	yes	0.97251	0.974283	0.965217	0.972705	0.95	0.9444	0.9489	0.9808	same	same	same	same	0.677295	no	no	no	no	no	no
cg28233895_BC21	chr10:19531606	chr10:19251412	pass	yes	0.045299	0.043425	0.026742	0.030223	0.0392	0.0571	0.0333	0.0323	same	same	same	same	0.488589	no	no	no	no	no	no
cg28234106_BC21	chr10:19552490	chr10:19272296	pass	yes	0.286997	0.269209	0.237528	0.222007	0.2475	0.1982	0.1224	0.2277	same	same	same	same	0.732041	no	no	no	no	no	no
cg28234273_TC21	chr10:19576641	chr10:19296447	pass	yes	0.53718	0.554808	0.573546	0.564552	0.7612	0.7812	0.8537	0.8625	same	same	same	same	0.590336	no	no	no	no	no	no
cg28234308_BC21	chr10:19580800	chr10:19300606	pass	yes	0.321114	0.291377	0.315361	0.293439	0.1961	0.2879	0.2836	0.3396	same	same	same	same	0.544164	no	no	no	no	no	no
cg28234329_TC21	chr10:19583084	chr10:19302890	pass	yes	0.705315	0.692984	0.740038	0.718471	0.712	0.7313	0.8209	0.7803	same	same	same	same	0.734283	no	no	no	no	no	no
cg28234396_TC21	chr10:19590906	chr10:19310712	pass	yes	0.817564	0.829552	0.68974	0.731012	0.8041	0.84	0.7647	0.7684	same	same	same	same	0.937459	no	no	no	no	no	no
cg28234397_BC21	chr10:19591068	chr10:19310874	pass	yes	0.630405	0.614978	0.522842	0.532308	0.7216	0.6613	0.6782	0.7941	same	same	same	same	0.96666	no	no	no	no	no	no
cg28234437_TC21	chr10:19592144	chr10:19311950	pass	yes	0.023807	0.021997	0.025173	0.023023	0	0	0	0	same	same	same	same	0.147588	no	no	no	no	no	no
cg28234440_BC21	chr10:19592195	chr10:19312001	pass	yes	0.028947	0.027938	0.023891	0.024696	0	0	0	0	same	same	same	same	0.105746	no	no	no	no	no	no
cg28234469_BC21	chr10:19593585	chr10:19313391	pass	yes	0.583568	0.605529	0.726578	0.660477	0.75	0.8556	0.8211	0.825	same	same	same	same	0.677273	no	no	no	no	no	no
cg28234474_BC21	chr10:19594859	chr10:19314665	pass	yes	0.134597	0.115641	0.152355	0.115156	0.1566	0.125	0.1961	0.1688	same	same	same	same	0.471804	no	no	no	no	no	no
cg28234509_TC11	chr10:19598223	chr10:19318029	pass	yes	0.352679	0.318862	0.330759	0.295747	0.1379	0.2414	0.1667	0.1341	same	same	same	same	0.458122	no	no	no	no	no	no
cg28234771_TC21	chr10:19621377	chr10:19341183	pass	yes	0.96808	0.969942	0.961198	0.968267	0.9271	0.9279	0.9683	0.9496	same	same	same	same	0.725113	no	no	no	no	no	no
cg28234774_BC11	chr10:19622269	chr10:19342075	pass	yes	0.881491	0.869854	0.905818	0.88784	0.8558	0.7625	0.84	0.8272	same	same	same	same	0.505363	no	no	no	no	no	no
cg28234824_BC21	chr10:19627644	chr10:19347450	pass	yes	0.962836	0.964666	0.955807	0.949875	0.9286	0.9533	0.8624	0.9451	same	same	same	same	0.0474744	no	no	no	no	no	no
cg28234936_TC21	chr10:19644213	chr10:19364019	pass	yes	0.860177	0.859422	0.858104	0.853515	0.8525	0.9149	0.8873	0.9639	same	same	same	same	0.0357078	no	no	no	no	no	no
cg28234941_BC21	chr10:19644987	chr10:19364793	pass	yes	0.952563	0.961153	0.961554	0.960866	0.9346	0.8978	0.9495	0.902	same	same	same	same	0.654005	no	no	no	no	no	no
cg28235229_BC21	chr10:19693218	chr10:19413024	pass	yes	0.124349	0.113992	0.078651	0.073188	0.1415	0.0973	0.1443	0.061	same	same	same	same	0.907781	no	no	no	no	no	no
cg28235354_TC11	chr10:19708121	chr10:19427927	pass	yes	0.664496	0.664192	0.618071	0.614231	0.6182	0.5169	0.513	0.6286	same	same	same	same	0.819408	no	no	no	no	no	no
cg28235405_TC21	chr10:19712376	chr10:19432182	pass	yes	0.18443	0.167387	0.195584	0.165953	0.2121	0.1909	0.25	0.1467	same	same	same	same	0.0578717	no	no	no	no	no	no
cg28235409_BC21	chr10:19712556	chr10:19432362	pass	yes	0.040603	0.037606	0.04298	0.03713	0	0.0405	0.0141	0.0213	same	same	same	same	0	no	no	no	no	no	no
cg28235757_TC21	chr10:19751772	chr10:19471578	pass	yes	0.952316	0.95835	0.953899	0.952467	0.9099	0.9412	0.9048	0.8933	same	same	same	same	0.293282	no	no	no	no	no	no
cg28236268_BC21	chr10:19811947	chr10:19531753	pass	yes	0.088494	0.069625	0.073269	0.08076	0.0781	0.0851	0.0494	0.0741	same	same	same	same	0.601143	no	no	no	no	no	no
cg28236331_TC21	chr10:19817734	chr10:19537540	pass	yes	0.429548	0.365749	0.409439	0.375199	0.3468	0.3557	0.2816	0.3453	same	same	same	same	0.248048	no	no	no	no	no	no
cg28236623_BC21	chr10:19848803	chr10:19568609	pass	yes	0.56799	0.579234	0.568961	0.563285	0.7625	0.6849	0.6809	0.6966	same	same	same	same	0.824916	no	no	no	no	no	no
cg28236645_TC21	chr10:19849469	chr10:19569275	pass	yes	0.150276	0.147561	0.152419	0.139253	0.1111	0.1266	0.1622	0.209	same	same	same	same	0.256578	no	no	no	no	no	no
cg28236656_TC21	chr10:19849575	chr10:19569381	pass	yes	0.093408	0.084705	0.101915	0.083744	0.0299	0.0441	0.0526	0.1406	same	same	same	same	0.577858	no	no	no	no	no	no
cg28236657_BC11	chr10:19849604	chr10:19569410	pass	yes	0.089209	0.073857	0.037713	0.034875	0.0139	0.0139	0.0172	0.0159	same	same	same	same	0.449266	no	no	no	no	no	no
cg28236677_BC21	chr10:19849983	chr10:19569789	pass	yes	0.04987	0.051633	0.072588	0.057407	0.0588	0.0423	0.0161	0.0877	same	same	same	same	0.63195	no	no	no	no	no	no
cg28236788_BC21	chr10:19851407	chr10:19571213	pass	yes	0.07527	0.067635	0.10483	0.103076	0.0851	0.0781	0.0938	0.1194	same	same	same	same	0.87089	no	no	no	no	no	no
cg28236799_BC21	chr10:19851520	chr10:19571326	pass	yes	0.052158	0.052742	0.066674	0.056099	0.0175	0.0317	0.0161	0.0323	same	same	same	same	0	no	no	no	no	no	no
cg28236800_TC21	chr10:19851551	chr10:19571357	pass	yes	0.025262	0.026645	0.035699	0.03312	0.0161	0	0.025	0	same	same	same	same	0	no	no	no	no	no	no
cg28237016_BC21	chr10:19872472	chr10:19592278	pass	yes	0.951011	0.951087	0.940021	0.942705	1	1	0.9565	0.9851	same	same	same	same	0.562893	no	no	no	no	no	no
cg28237033_TC21	chr10:19872686	chr10:19592492	pass	yes	0.901663	0.9029	0.902045	0.910237	0.9444	0.9268	0.9792	0.9688	same	same	same	same	0.0715585	no	no	no	no	no	no
cg28237035_BC21	chr10:19872798	chr10:19592604	pass	yes	0.932946	0.926484	0.91241	0.909582	0.8929	0.9588	0.914	0.9054	same	same	same	same	0.313864	no	no	no	no	no	no
cg28237072_BC11	chr10:19876727	chr10:19596533	pass	yes	0.65807	0.643851	0.692248	0.688617	0.5426	0.6111	0.7753	0.7478	same	same	same	same	0.387439	no	no	no	no	no	no
cg28237088_BC21	chr10:19877576	chr10:19597382	pass	yes	0.350051	0.319481	0.288393	0.292139	0.2449	0.1667	0.1947	0.1977	same	same	same	same	0.760457	no	no	no	no	no	no
cg28237096_TC21	chr10:19877966	chr10:19597772	pass	yes	0.423724	0.406773	0.439306	0.417549	0.4062	0.2366	0.1644	0.3146	same	same	same	same	0.309805	no	no	no	no	no	no
cg28237104_TC21	chr10:19879209	chr10:19599015	pass	yes	0.202837	0.186252	0.127153	0.115701	0.0941	0.1136	0.0638	0.1231	same	same	same	same	0.794302	no	no	no	no	no	no
cg28237191_TC11	chr10:19887469	chr10:19607275	pass	yes	0.932671	0.934806	0.943056	0.939353	0.9804	0.977	0.9868	0.97	same	same	same	same	0.332052	no	no	no	no	no	no
cg28237228_BC21	chr10:19891831	chr10:19611637	pass	yes	0.74805	0.776957	0.79614	0.774678	0.76	0.7358	0.8142	0.7333	same	same	same	same	0.184682	no	no	no	no	no	no
cg28237364_BC21	chr10:19907202	chr10:19627008	pass	yes	0.051367	0.040081	0.071105	0.061402	0.0571	0.0536	0.0566	0.0455	same	same	same	same	0.77097	no	no	no	no	no	no
cg28237429_BC21	chr10:19908031	chr10:19627837	pass	yes	0.038027	0.028449	0.033337	0.029013	0.0159	0.0179	0.0227	0.0102	same	same	same	same	0.430761	no	no	no	no	no	no
cg28237430_TC21	chr10:19908116	chr10:19627922	pass	yes	0.452703	0.40312	0.376695	0.374329	0.3071	0.2323	0.3043	0.2054	same	same	same	same	0.267787	no	no	no	no	no	no
cg28237431_TC21	chr10:19908371	chr10:19628177	pass	yes	0.146728	0.12563	0.121284	0.113828	0.1842	0.1099	0.09	0.1089	same	same	same	same	0.120692	no	no	no	no	no	no
cg28237448_TC21	chr10:19911798	chr10:19631604	pass	yes	0.863988	0.890227	0.875221	0.884727	0.8082	0.7895	0.8553	0.6986	same	same	same	same	0	no	no	no	no	no	no
cg28237514_BC11	chr10:19922033	chr10:19641839	pass	yes	0.605737	0.546896	0.61795	0.610361	0.4318	0.5957	0.6392	0.5051	same	same	same	same	0.622561	no	no	no	no	no	no
cg28237517_BC21	chr10:19922385	chr10:19642191	pass	yes	0.901896	0.888936	0.888926	0.893736	0.7634	0.7368	0.6941	0.7812	same	same	same	same	0.186019	no	no	no	no	no	no
cg28237555_BC11	chr10:19929078	chr10:19648884	pass	yes	0.843829	0.818372	0.862241	0.854514	0.9815	0.9709	0.9813	0.9813	same	same	same	same	0.46913	no	no	no	no	no	no
cg28237556_TC21	chr10:19929228	chr10:19649034	pass	yes	0.914398	0.91176	0.906364	0.926416	0.9439	0.9605	0.8495	0.8776	same	same	same	same	0	no	no	no	no	no	no
cg28237635_BC21	chr10:19933882	chr10:19653688	pass	yes	0.037827	0.034617	0.036655	0.032481	0	0	0	0	same	same	same	same	0.312152	no	no	no	no	no	no
cg28237729_BC11	chr10:19934572	chr10:19654378	pass	yes	0.010039	0.008998	0.010069	0.010367	0	0.0345	0	0	same	same	same	same	0.123565	no	no	no	no	no	no
cg28237737_TC11	chr10:19934641	chr10:19654447	pass	yes	0.005315	0.005497	0.005981	0.005998	0	0	0	0.0312	same	same	same	same	0	no	no	no	no	no	no
cg28237789_BC21	chr10:19935175	chr10:19654981	pass	yes	0.04173	0.04059	0.042513	0.035383	0	0.0294	0.04	0	same	same	same	same	0.697169	no	no	no	no	no	no
cg28237798_BC21	chr10:19935361	chr10:19655167	pass	yes	0.059024	0.05493	0.056322	0.05367	0.0545	0.0833	0.0312	0	same	same	same	same	0.248057	no	no	no	no	no	no
cg28237835_BC11	chr10:19938913	chr10:19658719	pass	yes	0.377592	0.418321	0.336589	0.43922	0.2706	0.3218	0.2826	0.2647	same	same	same	same	0.499238	no	no	no	no	no	no
cg28237836_BC11	chr10:19938916	chr10:19658722	pass	yes	0.492765	0.536744	0.497218	0.585925	0.3222	0.3793	0.3103	0.4328	same	same	same	same	0.85119	no	no	no	no	no	no
cg28237839_BC21	chr10:19939438	chr10:19659244	pass	yes	0.18102	0.176002	0.227918	0.260981	0.1376	0.0989	0.1059	0.1829	same	same	same	same	0.887303	no	no	no	no	no	no
cg28237879_BC21	chr10:19941370	chr10:19661176	pass	yes	0.258015	0.271808	0.298437	0.321722	0.1935	0.2414	0.1613	0.2353	same	same	same	same	0.370658	no	no	no	no	no	no
cg28237977_BC21	chr10:19950836	chr10:19670642	pass	yes	0.934817	0.941029	0.929931	0.94089	0.9889	0.9775	0.9844	0.9846	same	same	same	same	0	no	no	no	no	no	no
cg28237979_BC21	chr10:19951231	chr10:19671037	pass	yes	0.957146	0.962623	0.956608	0.963485	0.9429	0.9459	0.9573	0.9672	same	same	same	same	0.0986836	no	no	no	no	no	no
cg28238019_BC21	chr10:19954884	chr10:19674690	pass	yes	0.415901	0.526945	0.482647	0.597592	0.4632	0.4257	0.5818	0.72	same	same	same	same	0.973526	no	no	no	no	no	no
cg28238032_TC21	chr10:19956613	chr10:19676419	pass	yes	0.186594	0.191935	0.245579	0.255265	0.1158	0.2342	0.2209	0.217	same	same	same	same	0.643653	no	no	no	no	no	no
cg28238044_TC21	chr10:19957903	chr10:19677709	pass	yes	0.689591	0.706092	0.717745	0.709561	0.7273	0.7477	0.7222	0.837	same	same	same	same	0.0173147	no	no	no	no	no	no
cg28238049_TC11	chr10:19958220	chr10:19678026	pass	yes	0.227351	0.296156	0.243204	0.328747	0.0825	0.069	0.1011	0.1667	same	same	same	same	0.724035	no	no	no	no	no	no
cg28238097_TC21	chr10:19963085	chr10:19682891	pass	yes	0.390124	0.452665	0.403511	0.499742	0.4268	0.3793	0.268	0.4767	same	same	same	same	0.911439	no	no	no	no	no	no
cg28238108_TC21	chr10:19964898	chr10:19684704	pass	yes	0.922364	0.934043	0.931331	0.939905	0.8713	0.8765	0.8434	0.8553	same	same	same	same	0.398237	no	no	no	no	no	no
cg28238109_BC21	chr10:19964945	chr10:19684751	pass	yes	0.704357	0.724865	0.702244	0.717258	0.6633	0.7791	0.6471	0.6867	same	same	same	same	0.0388527	no	no	no	no	no	no
cg28238112_TC21	chr10:19965222	chr10:19685028	pass	yes	0.496974	0.516681	0.486637	0.513097	0.5376	0.5517	0.4474	0.6163	same	same	same	same	0.162436	no	no	no	no	no	no
cg28238120_TC21	chr10:19965840	chr10:19685646	pass	yes	0.691855	0.710025	0.675591	0.70653	0.7079	0.8125	0.7857	0.8	same	same	same	same	0.675858	no	no	no	no	no	no
cg28238171_TC21	chr10:19970188	chr10:19689994	pass	yes	0.943795	0.948487	0.92892	0.917693	0.9647	0.9326	0.9104	0.9857	same	same	same	same	0.835426	no	no	no	no	no	no
cg28238172_BC21	chr10:19970208	chr10:19690014	pass	yes	0.936314	0.923096	0.897556	0.891684	0.8718	0.931	0.8243	0.8906	same	same	same	same	0.611164	no	no	no	no	no	no
cg28238279_TC21	chr10:19985193	chr10:19704999	pass	yes	0.767333	0.765217	0.745739	0.752337	0.9474	0.8846	0.9231	0.9412	same	same	same	same	0.227495	no	no	no	no	no	no
cg28238340_TC21	chr10:19988994	chr10:19708800	pass	yes	0.937341	0.93463	0.927686	0.933148	0.9189	0.8933	0.9254	0.8873	same	same	same	same	0.167987	no	no	no	no	no	no
cg28238359_TC21	chr10:19990991	chr10:19710797	pass	yes	0.145113	0.141027	0.120609	0.119742	0.1299	0.0933	0.0484	0.0909	same	same	same	same	0.205687	no	no	no	no	no	no
cg28238366_TC21	chr10:19992169	chr10:19711975	pass	yes	0.183639	0.233594	0.239217	0.291159	0.1983	0.1698	0.1579	0.1193	same	same	same	same	0.8565	no	no	no	no	no	no
cg28238390_TC11	chr10:19995124	chr10:19714930	pass	yes	0.735808	0.742977	0.724944	0.741573	0.7656	0.6143	0.6	0.6909	same	same	same	same	0.506024	no	no	no	no	no	no
cg28238497_TC21	chr10:20006427	chr10:19726233	pass	yes	0.949554	0.943696	0.933242	0.919211	0.8675	0.8667	0.9318	0.9351	same	same	same	same	0.670361	no	no	no	no	no	no
cg28238957_BC21	chr10:20046206	chr10:19766012	pass	yes	0.181486	0.170338	0.133044	0.131557	0.0946	0.1429	0.0656	0.0645	same	same	same	same	0.917726	no	no	no	no	no	no
cg28239103_BC11	chr10:20059147	chr10:19778953	pass	yes	0.46486	0.476981	0.503097	0.504749	0.6797	0.6827	0.7788	0.7838	same	same	same	same	0.716265	no	no	no	no	no	no
cg28239121_TC21	chr10:20060770	chr10:19780576	pass	yes	0.851939	0.859398	0.827683	0.833125	0.9123	0.9	0.8395	0.8571	same	same	same	same	0.187498	no	no	no	no	no	no
cg28239647_BC21	chr10:20109060	chr10:19828866	pass	yes	0.896141	0.89584	0.871572	0.875968	0.9365	0.9506	0.9412	0.9873	same	same	same	same	0.595743	no	no	no	no	no	no
cg28239862_BC11	chr10:20123471	chr10:19843277	pass	yes	0.615135	0.609787	0.684547	0.674436	0.55	0.6282	0.7073	0.7544	same	same	same	same	0.632018	no	no	no	no	no	no
cg28239902_TC21	chr10:20125414	chr10:19845220	pass	yes	0.015896	0.01788	0.014733	0.015775	0	0	0	0	same	same	same	same	0	no	no	no	no	no	no
cg28239931_BC11	chr10:20127421	chr10:19847227	pass	yes	0.802684	0.81661	0.774217	0.823175	0.9103	0.9359	0.9437	0.8889	same	same	same	same	0.395605	no	no	no	no	no	no
cg28239932_TC21	chr10:20127667	chr10:19847473	pass	yes	0.373606	0.6604	0.402814	0.698673	0.163	0.5918	0.3506	0.598	same	same	same	same	0.975395	up	no	up	no	no	up
cg28240068_TC21	chr10:20135881	chr10:19855687	pass	yes	0.64926	0.67525	0.599893	0.639585	0.7619	0.7938	0.8182	0.7105	same	same	same	same	0.73327	no	no	no	no	no	no
cg28240146_BC21	chr10:20141582	chr10:19861388	pass	yes	0.57457	0.582996	0.670353	0.711147	0.3947	0.3553	0.5286	0.5263	same	same	same	same	0.883718	no	no	no	no	no	no
cg28240213_TC21	chr10:20146421	chr10:19866227	pass	yes	0.90085	0.911341	0.939571	0.944166	0.9412	0.8049	0.8824	0.8125	same	same	same	same	0.905158	no	no	no	no	no	no
cg28240233_BC21	chr10:20148434	chr10:19868240	pass	yes	0.061974	0.06962	0.054175	0.059034	0.0549	0.046	0.04	0.1013	same	same	same	same	0.373881	no	no	no	no	no	no
cg28240234_TC21	chr10:20148440	chr10:19868246	pass	yes	0.016804	0.023609	0.013407	0.014774	0.023	0.0361	0.0267	0.012	same	same	same	same	0	no	no	no	no	no	no
cg28240236_TC21	chr10:20148459	chr10:19868265	pass	yes	0.078864	0.108106	0.076876	0.096421	0.05	0.0879	0.0494	0.1169	same	same	same	same	0.696974	no	no	no	no	no	no
cg28240391_BC21	chr10:20149516	chr10:19869322	pass	yes	0.010594	0.008928	0.00879	0.007808	0	0	0.0208	0	same	same	same	same	0.524902	no	no	no	no	no	no
cg28240459_TC21	chr10:20154177	chr10:19873983	pass	yes	0.259681	0.249654	0.224783	0.252886	0.2936	0.1324	0.2615	0.1579	same	same	same	same	0.194949	no	no	no	no	no	no
cg28240470_TC21	chr10:20155048	chr10:19874854	pass	yes	0.772226	0.810093	0.805719	0.825639	0.8947	0.9	0.8587	0.9341	same	same	same	same	0.850827	no	no	no	no	no	no
cg28240662_BC21	chr10:20171185	chr10:19890991	pass	yes	0.919035	0.917057	0.926772	0.932991	0.8706	0.9412	0.908	0.9306	same	same	same	same	0.38642	no	no	no	no	no	no
cg28240663_TC21	chr10:20171208	chr10:19891014	pass	yes	0.979624	0.977448	0.979084	0.978923	0.9457	0.9565	0.9667	0.9733	same	same	same	same	0.0953389	no	no	no	no	no	no
cg28240847_TC11	chr10:20185141	chr10:19904947	pass	yes	0.909258	0.921387	0.923337	0.933332	0.9519	0.9664	0.9298	0.9485	same	same	same	same	0.834566	no	no	no	no	no	no
cg28240898_TC11	chr10:20189310	chr10:19909116	pass	yes	0.580497	0.502418	0.147898	0.089905	0.6267	0.4571	0.2593	0.1333	same	same	same	same	0.967143	no	down	no	down	down	no
cg28240956_BC21	chr10:20195502	chr10:19915308	pass	yes	0.975719	0.978526	0.933082	0.92464	0.9833	0.975	0.9806	0.9368	same	same	same	same	0.811569	no	no	no	no	no	no
cg28241001_TC21	chr10:20199704	chr10:19919510	pass	yes	0.212009	0.184207	0.111496	0.08793	0.26	0.1364	0.0833	0.0843	same	same	same	same	0.980287	no	no	no	no	no	no
cg28241028_TC21	chr10:20202123	chr10:19921929	pass	yes	0.274488	0.270867	0.233767	0.226797	0.2828	0.1743	0.2222	0.1556	same	same	same	same	0.439023	no	no	no	no	no	no
cg28241081_TC11	chr10:20205288	chr10:19925094	pass	yes	0.868055	0.871907	0.827542	0.836243	0.766	0.8553	0.806	0.831	same	same	same	same	0.426382	no	no	no	no	no	no
cg28241116_TC21	chr10:20208027	chr10:19927833	pass	yes	0.547638	0.747979	0.214375	0.468975	0.5229	0.66	0.1905	0.3152	same	same	same	same	0.977655	no	down	no	down	down	up
cg28241153_TC21	chr10:20210954	chr10:19930760	pass	yes	0.903536	0.912294	0.894282	0.8989	0.8308	0.7808	0.6757	0.9167	same	same	same	same	0.150863	no	no	no	no	no	no
cg28241277_BC21	chr10:20220824	chr10:19940630	pass	yes	0.274329	0.262795	0.215538	0.206183	0.1684	0.3051	0.25	0.1667	same	same	same	same	0.896579	no	no	no	no	no	no
cg28241279_TC21	chr10:20220887	chr10:19940693	pass	yes	0.270164	0.258544	0.249571	0.252885	0.2	0.2342	0.1809	0.1923	same	same	same	same	0.181153	no	no	no	no	no	no
cg28241392_BC21	chr10:20229788	chr10:19949594	pass	yes	0.907044	0.921962	0.912822	0.928643	0.8977	0.9182	0.9293	0.8816	same	same	same	same	0.236147	no	no	no	no	no	no
cg28241393_BC21	chr10:20229897	chr10:19949703	pass	yes	0.444344	0.583563	0.445818	0.68246	0.3131	0.4219	0.3136	0.4348	same	same	same	same	0.858275	no	no	no	no	no	no
cg28241765_TC21	chr10:20256762	chr10:19976568	pass	yes	0.893911	0.895628	0.911302	0.904722	0.8174	0.8632	0.8898	0.8932	same	same	same	same	0.327537	no	no	no	no	no	no
cg28241834_TC21	chr10:20261852	chr10:19981658	pass	yes	0.705315	0.708172	0.710426	0.711743	0.8667	0.8721	0.875	0.9412	same	same	same	same	0.0751093	no	no	no	no	no	no
cg28242079_TC21	chr10:20279054	chr10:19998860	pass	yes	0.828315	0.839123	0.838131	0.851764	0.7938	0.8667	0.8261	0.8454	same	same	same	same	0.0738109	no	no	no	no	no	no
cg28242271_BC21	chr10:20292814	chr10:20012620	pass	yes	0.831939	0.847011	0.854113	0.870413	0.8354	0.8095	0.9059	0.9121	same	same	same	same	0.316234	no	no	no	no	no	no
cg28242336_TC21	chr10:20297194	chr10:20017000	pass	yes	0.946561	0.946766	0.933356	0.939898	0.9571	0.9545	1	0.9306	same	same	same	same	0.543558	no	no	no	no	no	no
cg28242337_TC21	chr10:20297238	chr10:20017044	pass	yes	0.97148	0.973661	0.971026	0.975089	0.9059	0.9467	0.9615	0.9718	same	same	same	same	0	no	no	no	no	no	no
cg28242345_TC11	chr10:20299264	chr10:20019070	pass	yes	0.698118	0.713859	0.679527	0.680699	0.75	0.6721	0.8103	0.78	same	same	same	same	0.0593069	no	no	no	no	no	no
cg28242438_TC11	chr10:20311054	chr10:20030860	pass	yes	0.358871	0.352784	0.278342	0.351991	0.2906	0.2476	0.16	0.2418	same	same	same	same	0.444699	no	no	no	no	no	no
cg28242441_TC11	chr10:20311224	chr10:20031030	pass	yes	0.380584	0.346172	0.327978	0.306123	0.2143	0.1471	0.1646	0.2088	same	same	same	same	0.768902	no	no	no	no	no	no
cg28242478_BC21	chr10:20312180	chr10:20031986	pass	yes	0.028391	0.028736	0.032326	0.027453	0	0	0	0	same	same	same	same	0.159228	no	no	no	no	no	no
cg28242493_TC21	chr10:20312353	chr10:20032159	pass	yes	0.005626	0.006544	0.006403	0.006318	0	0	0	0	same	same	same	same	0	no	no	no	no	no	no
cg28242514_BC21	chr10:20312580	chr10:20032386	pass	yes	0.019614	0.023374	0.021387	0.020998	0	0	0	0	same	same	same	same	0.304935	no	no	no	no	no	no
cg28242710_BC11	chr10:20328136	chr10:20047942	pass	yes	0.837693	0.846586	0.860461	0.862881	0.8592	0.9012	0.9355	0.8919	same	same	same	same	0.219968	no	no	no	no	no	no
cg28242741_TC21	chr10:20331681	chr10:20051487	pass	yes	0.826205	0.871127	0.747476	0.856332	0.6145	0.7416	0.6897	0.7374	same	same	same	same	0.855492	no	no	no	no	no	no
cg28242751_TC11	chr10:20332419	chr10:20052225	pass	yes	0.935587	0.944517	0.933713	0.943687	0.9158	0.8636	0.967	0.9709	same	same	same	same	0.735029	no	no	no	no	no	no
cg28242796_BC11	chr10:20339496	chr10:20059302	pass	yes	0.852604	0.854432	0.861785	0.870973	0.8485	0.8447	0.7654	0.7727	same	same	same	same	0.0383202	no	no	no	no	no	no
cg28242807_BC21	chr10:20340529	chr10:20060335	pass	yes	0.969592	0.971027	0.95688	0.95246	0.9884	0.9677	0.9794	0.9495	same	same	same	same	0.867232	no	no	no	no	no	no
cg28242860_BC21	chr10:20347582	chr10:20067388	pass	yes	0.009603	0.010264	0.00927	0.009579	0	0.0086	0	0	same	same	same	same	0.211294	no	no	no	no	no	no
cg28242872_BC21	chr10:20347759	chr10:20067565	pass	yes	0.022799	0.0221	0.021452	0.020324	0	0.0109	0	0.013	same	same	same	same	0.1629	no	no	no	no	no	no
cg28242991_TC21	chr10:20357060	chr10:20076866	pass	yes	0.982447	0.98141	0.979532	0.980523	0.9596	0.9652	0.9878	0.9155	same	same	same	same	0.357466	no	no	no	no	no	no
cg28243071_BC11	chr10:20365485	chr10:20085291	pass	yes	0.977287	0.977397	0.976678	0.979367	0.9794	0.9459	0.9881	0.9605	same	same	same	same	0.13792	no	no	no	no	no	no
cg28243112_BC21	chr10:20372683	chr10:20092489	pass	yes	0.985549	0.985455	0.986023	0.985764	0.9796	0.9664	0.9762	0.9905	same	same	same	same	0	no	no	no	no	no	no
cg28243193_BC21	chr10:20382425	chr10:20102231	pass	yes	0.781231	0.801687	0.795915	0.793358	0.7963	0.8603	0.9084	0.825	same	same	same	same	0.107062	no	no	no	no	no	no
cg28243372_BC21	chr10:20400615	chr10:20120421	pass	yes	0.320061	0.328008	0.439217	0.469812	0.2619	0.3333	0.6289	0.5055	same	same	same	same	0.945711	no	no	no	no	no	no
cg28243462_TC21	chr10:20410436	chr10:20130242	pass	yes	0.849705	0.859259	0.88702	0.892957	0.8851	0.8972	0.9423	0.9292	same	same	same	same	0.412886	no	no	no	no	no	no
cg28243466_BC21	chr10:20410643	chr10:20130449	pass	yes	0.835826	0.840782	0.883497	0.890419	0.7717	0.7959	0.8434	0.8889	same	same	same	same	0.832769	no	no	no	no	no	no
cg28243824_TC21	chr10:20449481	chr10:20169287	pass	yes	0.962218	0.960527	0.962143	0.96575	0.8621	0.8983	0.8776	0.9091	same	same	same	same	0.445575	no	no	no	no	no	no
cg28244025_TC21	chr10:20473619	chr10:20193425	pass	yes	0.982611	0.985597	0.977881	0.982598	0.9533	0.9789	0.9173	0.9455	same	same	same	same	0.409211	no	no	no	no	no	no
cg28244070_BC11	chr10:20478419	chr10:20198225	pass	yes	0.893347	0.908665	0.875599	0.89125	0.9083	0.9333	0.9222	0.9478	same	same	same	same	0.772143	no	no	no	no	no	no
cg28244107_TC21	chr10:20481555	chr10:20201361	pass	yes	0.407541	0.436069	0.455615	0.475352	0.4545	0.4545	0.5521	0.5625	same	same	same	same	0.879722	no	no	no	no	no	no
cg28244135_TC21	chr10:20486495	chr10:20206301	pass	yes	0.304993	0.245835	0.148291	0.122637	0.3382	0.3469	0.1552	0.1481	same	same	same	same	0.985658	no	no	no	no	no	no
cg28244138_TC21	chr10:20486660	chr10:20206466	pass	yes	0.284552	0.243153	0.151688	0.128299	0.2143	0.2391	0.101	0.0698	same	same	same	same	0.949882	no	no	no	no	no	no
cg28244141_BC21	chr10:20486789	chr10:20206595	pass	yes	0.495569	0.447738	0.314015	0.293397	0.3378	0.3441	0.117	0.0909	same	same	same	same	0.976349	no	down	no	no	no	no
cg28244159_TC21	chr10:20488112	chr10:20207918	pass	yes	0.82028	0.834433	0.714023	0.799555	0.898	0.9545	0.819	0.8242	same	same	same	same	0.959095	no	no	no	no	no	no
cg28244199_BC11	chr10:20492888	chr10:20212694	pass	yes	0.689132	0.681947	0.673521	0.674271	0.7937	0.8682	0.7983	0.8229	same	same	same	same	0.407269	no	no	no	no	no	no
cg28244307_TC21	chr10:20502944	chr10:20222750	pass	yes	0.873308	0.888099	0.863821	0.857604	0.9667	0.9419	0.9275	0.9296	same	same	same	same	0.80553	no	no	no	no	no	no
cg28244314_BC21	chr10:20503323	chr10:20223129	pass	yes	0.660516	0.665534	0.706857	0.71311	0.7677	0.7692	0.8105	0.8734	same	same	same	same	0.933731	no	no	no	no	no	no
cg28244402_TC11	chr10:20511215	chr10:20231021	pass	yes	0.877373	0.888978	0.930808	0.937964	0.9057	0.8812	0.9339	0.9182	same	same	same	same	0.784278	no	no	no	no	no	no
cg28244462_TC21	chr10:20517557	chr10:20237363	pass	yes	0.122378	0.127123	0.104518	0.109316	0.3881	0.3571	0.3429	0.2941	same	same	same	same	0.555827	no	no	no	no	no	no
cg28244502_BC21	chr10:20519839	chr10:20239645	pass	yes	0.978293	0.980295	0.975255	0.980416	0.9495	0.9635	0.9794	1	same	same	same	same	0.10826	no	no	no	no	no	no
cg28244594_TC21	chr10:20529274	chr10:20249080	pass	yes	0.931993	0.927797	0.916139	0.912528	0.9434	0.9478	0.9271	0.8898	same	same	same	same	0.379627	no	no	no	no	no	no
cg28244716_TC21	chr10:20545037	chr10:20264843	pass	yes	0.904704	0.907636	0.903015	0.894804	0.8198	0.7971	0.7431	0.874	same	same	same	same	0.0479048	no	no	no	no	no	no
cg28244766_BC21	chr10:20548473	chr10:20268279	pass	yes	0.126529	0.156222	0.221195	0.220572	0.0597	0.1375	0.1905	0.1897	same	same	same	same	0.974963	no	no	no	no	no	no
cg28244772_BC21	chr10:20548724	chr10:20268530	pass	yes	0.45813	0.483882	0.548689	0.563132	0.2941	0.3548	0.4865	0.5429	same	same	same	same	0.801634	no	no	no	no	no	no
cg28244783_BC21	chr10:20549431	chr10:20269237	pass	yes	0.751612	0.75557	0.745442	0.739859	0.8191	0.902	0.9255	0.9048	same	same	same	same	0.321935	no	no	no	no	no	no
cg28244784_TC21	chr10:20549458	chr10:20269264	pass	yes	0.685677	0.691342	0.692429	0.689261	0.7327	0.8286	0.8791	0.8791	same	same	same	same	0.179551	no	no	no	no	no	no
cg28244800_BC21	chr10:20550951	chr10:20270757	pass	yes	0.664073	0.674101	0.684248	0.67077	0.6932	0.7876	0.7808	0.8404	same	same	same	same	0	no	no	no	no	no	no
cg28245030_BC21	chr10:20575377	chr10:20295183	pass	yes	0.984876	0.983454	0.983047	0.983737	0.9348	0.9917	0.9744	0.9881	same	same	same	same	0.354757	no	no	no	no	no	no
cg28245032_BC21	chr10:20575395	chr10:20295201	pass	yes	0.954168	0.950952	0.936745	0.948269	0.9444	0.984	0.9603	0.9785	same	same	same	same	0.489335	no	no	no	no	no	no
cg28245437_BC21	chr10:20625635	chr10:20345441	pass	yes	0.959094	0.957967	0.951643	0.95865	0.9123	0.9841	0.9808	0.9385	same	same	same	same	0.195762	no	no	no	no	no	no
cg28245720_BC21	chr10:20657934	chr10:20377740	pass	yes	0.952369	0.956635	0.933875	0.939032	0.9174	0.9375	0.9494	0.9432	same	same	same	same	0.0518142	no	no	no	no	no	no
cg28245726_TC11	chr10:20658253	chr10:20378059	pass	yes	0.88848	0.909388	0.915245	0.920014	0.8806	0.866	0.9155	0.9322	same	same	same	same	0.652844	no	no	no	no	no	no
cg28245789_BC11	chr10:20663154	chr10:20382960	pass	yes	0.947314	0.948753	0.967538	0.964509	0.7642	0.8426	0.9011	0.8533	same	same	same	same	0.577806	no	no	no	no	no	no
cg28245793_BC11	chr10:20663451	chr10:20383257	pass	yes	0.916607	0.918227	0.925509	0.922508	0.9098	0.8819	0.9754	0.9194	same	same	same	same	0	no	no	no	no	no	no
cg28246082_TC21	chr10:20695799	chr10:20415605	pass	yes	0.60436	0.632465	0.673528	0.708302	0.5464	0.5378	0.6697	0.7789	same	same	same	same	0.949111	no	no	no	no	no	no
cg28246143_TC11	chr10:20701882	chr10:20421688	pass	yes	0.753094	0.727243	0.804104	0.808039	0.6842	0.6947	0.8681	0.8919	same	same	same	same	0.871496	no	no	no	no	no	no
cg28246319_TC21	chr10:20724475	chr10:20444281	pass	yes	0.116061	0.098186	0.061326	0.03762	0.0364	0.1094	0.0238	0.0204	same	same	same	same	0.907976	no	no	no	no	no	no
cg28246327_TC21	chr10:20724752	chr10:20444558	pass	yes	0.035641	0.041076	0.02234	0.023309	0.0179	0.0145	0.0435	0.0179	same	same	same	same	0.7439	no	no	no	no	no	no
cg28246342_BC21	chr10:20725171	chr10:20444977	pass	yes	0.043299	0.03805	0.028691	0.02888	0.0405	0.0106	0	0	same	same	same	same	0.456532	no	no	no	no	no	no
cg28246346_TC21	chr10:20725286	chr10:20445092	pass	yes	0.45051	0.402761	0.364152	0.312386	0.569	0.5507	0.2667	0.3651	same	same	same	same	0.957121	no	no	no	no	no	no
cg28246440_BC21	chr10:20736629	chr10:20456435	pass	yes	0.928889	0.938718	0.905043	0.894706	0.9333	0.9316	0.866	0.9	same	same	same	same	0.792292	no	no	no	no	no	no
cg28246538_BC21	chr10:20748135	chr10:20467941	pass	yes	0.977686	0.979381	0.976163	0.976028	0.945	0.9915	0.9737	0.9821	same	same	same	same	0.0614275	no	no	no	no	no	no
cg28246583_BC11	chr10:20754064	chr10:20473870	pass	yes	0.893328	0.888615	0.898763	0.896049	0.9565	0.9256	0.9762	0.9787	same	same	same	same	0.411345	no	no	no	no	no	no
cg28246587_TC21	chr10:20754638	chr10:20474444	pass	yes	0.930816	0.921272	0.939227	0.931277	0.9107	0.9643	0.9753	0.9674	same	same	same	same	0.0107308	no	no	no	no	no	no
cg28246594_TC21	chr10:20756377	chr10:20476183	pass	yes	0.969252	0.972115	0.96323	0.968516	1	1	1	0.963	same	same	same	same	0.672568	no	no	no	no	no	no
cg28246682_BC21	chr10:20771381	chr10:20491187	pass	yes	0.782795	0.782674	0.847026	0.825533	0.7222	0.8	0.8519	0.8448	same	same	same	same	0.879266	no	no	no	no	no	no
cg28246729_BC21	chr10:20777156	chr10:20496962	pass	yes	0.013281	0.013515	0.011003	0.011304	0.011	0	0.0156	0.0164	same	same	same	same	0.103908	no	no	no	no	no	no
cg28246898_TC21	chr10:20803067	chr10:20522873	pass	yes	0.950492	0.959037	0.94842	0.952298	0.9897	0.9469	0.913	0.9811	same	same	same	same	0.301003	no	no	no	no	no	no
cg28247278_TC21	chr10:20855321	chr10:20575127	pass	yes	0.597903	0.623634	0.653298	0.60561	0.5204	0.6486	0.6585	0.7358	same	same	same	same	0.644023	no	no	no	no	no	no
cg28247306_BC21	chr10:20857547	chr10:20577353	pass	yes	0.776182	0.764161	0.756881	0.754553	0.8438	0.8407	0.8958	0.8351	same	same	same	same	0.0925851	no	no	no	no	no	no
cg28247488_TC21	chr10:20878405	chr10:20598211	pass	yes	0.976895	0.981187	0.976972	0.977009	0.9767	0.9697	1	1	same	same	same	same	0.186097	no	no	no	no	no	no
cg28247496_BC21	chr10:20878838	chr10:20598644	pass	yes	0.903872	0.905478	0.889501	0.891634	0.9505	0.9633	0.9636	0.974	same	same	same	same	0.612429	no	no	no	no	no	no
cg28247614_BC21	chr10:20893463	chr10:20613269	pass	yes	0.833635	0.832228	0.832172	0.837077	0.8991	0.89	0.9052	0.9688	same	same	same	same	0.0612506	no	no	no	no	no	no
cg28247739_TC21	chr10:20907221	chr10:20627027	pass	yes	0.778975	0.798011	0.74856	0.746459	0.732	0.74	0.7045	0.701	same	same	same	same	0.588083	no	no	no	no	no	no
cg28247947_TC21	chr10:20931133	chr10:20650939	pass	yes	0.821105	0.831729	0.823957	0.848532	0.6212	0.5806	0.7353	0.7302	same	same	same	same	0.63102	no	no	no	no	no	no
cg28248061_BC11	chr10:20951973	chr10:20671779	pass	yes	0.876475	0.866081	0.879812	0.862947	0.8947	0.8889	0.931	0.9167	same	same	same	same	0.576689	no	no	no	no	no	no
cg28248080_TC21	chr10:20952344	chr10:20672150	pass	yes	0.018777	0.018299	0.019092	0.0173	0	0	0	0	same	same	same	same	0.618967	no	no	no	no	no	no
cg28248081_BC21	chr10:20952355	chr10:20672161	pass	yes	0.041975	0.044575	0.046087	0.042001	0.0192	0	0.0192	0	same	same	same	same	0.0722319	no	no	no	no	no	no
cg28248195_BC11	chr10:20954426	chr10:20674232	pass	yes	0.385341	0.387708	0.42593	0.399241	0.2667	0.44	0.3091	0.439	same	same	same	same	0.981984	no	no	no	no	no	no
cg28248314_BC11	chr10:20966414	chr10:20686220	pass	yes	0.524232	0.523624	0.433722	0.433946	0.3117	0.4865	0.4868	0.4219	same	same	same	same	0.941497	no	no	no	no	no	no
cg28248357_BC11	chr10:20969030	chr10:20688836	pass	yes	0.837437	0.846192	0.846693	0.861346	0.963	0.8969	0.939	0.8933	same	same	same	same	0.800447	no	no	no	no	no	no
cg28248611_TC21	chr10:20988650	chr10:20708456	pass	yes	0.972289	0.974446	0.966361	0.974771	0.9524	0.9551	0.9432	0.9778	same	same	same	same	0	no	no	no	no	no	no
cg28248634_TC21	chr10:20991977	chr10:20711783	pass	yes	0.732609	0.746482	0.770151	0.74737	0.56	0.5	0.5857	0.5672	same	same	same	same	0.0883302	no	no	no	no	no	no
cg28249084_BC21	chr10:21040676	chr10:20760482	pass	yes	0.979372	0.978137	0.978852	0.976393	0.9649	0.9519	0.9623	0.9587	same	same	same	same	0.0917692	no	no	no	no	no	no
cg28249085_BC21	chr10:21040740	chr10:20760546	pass	yes	0.966751	0.967496	0.963799	0.969193	0.9636	0.9561	0.9717	0.947	same	same	same	same	0.340299	no	no	no	no	no	no
cg28249138_BC11	chr10:21048591	chr10:20768397	pass	yes	0.746668	0.759595	0.694624	0.738837	0.8545	0.8509	0.8061	0.7708	same	same	same	same	0.913	no	no	no	no	no	no
cg28249169_TC11	chr10:21050342	chr10:20770148	pass	yes	0.948492	0.949808	0.947045	0.942607	1	0.9542	0.9876	0.9412	same	same	same	same	0.603071	no	no	no	no	no	no
cg28249206_TC21	chr10:21055011	chr10:20774817	pass	yes	0.33078	0.347988	0.446369	0.402459	0.1923	0.2589	0.2683	0.4	same	same	same	same	0.900438	no	no	no	no	no	no
cg28249236_TC21	chr10:21056808	chr10:20776614	pass	yes	0.630872	0.666009	0.733321	0.723861	0.5581	0.7217	0.6762	0.7059	same	same	same	same	0.97419	no	no	no	no	no	no
cg28249240_TC21	chr10:21056870	chr10:20776676	pass	yes	0.632736	0.6648	0.716476	0.706329	0.6207	0.7404	0.7627	0.7658	same	same	same	same	0.876289	no	no	no	no	no	no
cg28249356_BC21	chr10:21069492	chr10:20789298	pass	yes	0.884413	0.881885	0.891592	0.892323	0.8889	0.8862	0.8571	0.8738	same	same	same	same	0.45445	no	no	no	no	no	no
cg28249597_BC21	chr10:21088058	chr10:20807864	pass	yes	0.854039	0.860817	0.83729	0.84825	0.8136	0.8205	0.8889	0.7864	same	same	same	same	0	no	no	no	no	no	no
cg28249600_TC21	chr10:21088328	chr10:20808134	pass	yes	0.938692	0.942369	0.929134	0.926278	0.9375	0.9474	0.8987	0.9242	same	same	same	same	0.459934	no	no	no	no	no	no
cg28249601_TC21	chr10:21088429	chr10:20808235	pass	yes	0.964511	0.961675	0.965845	0.960534	0.9663	0.9252	0.8614	0.95	same	same	same	same	0	no	no	no	no	no	no
cg28249621_TC21	chr10:21089739	chr10:20809545	pass	yes	0.376497	0.381388	0.338003	0.349972	0.4125	0.3	0.2785	0.3038	same	same	same	same	0.811071	no	no	no	no	no	no
cg28249680_BC21	chr10:21093568	chr10:20813374	pass	yes	0.87854	0.888774	0.884631	0.89386	0.9294	0.9352	0.8942	0.8916	same	same	same	same	0.390224	no	no	no	no	no	no
cg28249713_BC21	chr10:21095750	chr10:20815556	pass	yes	0.885446	0.885953	0.867204	0.865111	0.9615	0.9149	0.8721	0.8846	same	same	same	same	0.397083	no	no	no	no	no	no
cg28249751_BC21	chr10:21098706	chr10:20818512	pass	yes	0.110662	0.100544	0.075664	0.07727	0.0541	0.0942	0.0781	0.0841	same	same	same	same	0.761368	no	no	no	no	no	no
cg28249767_TC11	chr10:21099863	chr10:20819669	pass	yes	0.958216	0.955731	0.950962	0.942017	0.942	0.9053	0.9079	0.9028	same	same	same	same	0.546758	no	no	no	no	no	no
cg28249774_BC21	chr10:21100144	chr10:20819950	pass	yes	0.711996	0.743759	0.697805	0.712256	0.8681	0.7468	0.8242	0.8519	same	same	same	same	0.673159	no	no	no	no	no	no
cg28249779_TC21	chr10:21100566	chr10:20820372	pass	yes	0.683209	0.679123	0.642738	0.622019	0.7097	0.7931	0.7051	0.73	same	same	same	same	0.719745	no	no	no	no	no	no
cg28249780_BC21	chr10:21100688	chr10:20820494	pass	yes	0.612204	0.60736	0.485269	0.462722	0.375	0.4578	0.2647	0.3421	same	same	same	same	0.509807	no	no	no	no	no	no
cg28249794_BC21	chr10:21102006	chr10:20821812	pass	yes	0.933395	0.926583	0.932089	0.928912	0.89	0.8522	0.9068	0.9143	same	same	same	same	0.762233	no	no	no	no	no	no
cg28249805_TC21	chr10:21102863	chr10:20822669	pass	yes	0.950062	0.956903	0.955131	0.955462	0.9121	0.8288	0.9195	0.9495	same	same	same	same	0.229174	no	no	no	no	no	no
cg28249808_TC11	chr10:21103064	chr10:20822870	pass	yes	0.899708	0.906446	0.909095	0.907229	0.9359	0.9405	0.9437	0.9615	same	same	same	same	0.206052	no	no	no	no	no	no
cg28249861_TC21	chr10:21109579	chr10:20829385	pass	yes	0.773272	0.804644	0.800597	0.829588	0.8462	0.8267	0.806	0.871	same	same	same	same	0.948633	no	no	no	no	no	no
cg28249873_BC21	chr10:21110490	chr10:20830296	pass	yes	0.853925	0.81977	0.865409	0.877131	0.8347	0.7568	0.8426	0.7944	same	same	same	same	0.851701	no	no	no	no	no	no
cg28249969_TC21	chr10:21122394	chr10:20842200	pass	yes	0.968469	0.971105	0.968186	0.967889	0.9351	0.8837	0.9367	0.9383	same	same	same	same	0.129989	no	no	no	no	no	no
cg28250134_BC21	chr10:21137603	chr10:20857409	pass	yes	0.926468	0.930889	0.915023	0.9228	0.9739	0.9297	0.9561	0.9732	same	same	same	same	0.227392	no	no	no	no	no	no
cg28250198_BC21	chr10:21143060	chr10:20862866	pass	yes	0.76039	0.769392	0.735159	0.745943	0.8462	0.8	0.9138	0.7955	same	same	same	same	0.358676	no	no	no	no	no	no
cg28250248_BC11	chr10:21146413	chr10:20866219	pass	yes	0.704765	0.709304	0.765087	0.732005	0.7568	0.75	0.8333	0.7128	same	same	same	same	0.762724	no	no	no	no	no	no
cg28250319_TC21	chr10:21152956	chr10:20872762	pass	yes	0.932831	0.93069	0.908968	0.913241	0.875	0.8615	0.7899	0.8077	same	same	same	same	0.702786	no	no	no	no	no	no
cg28250355_TC21	chr10:21156374	chr10:20876180	pass	yes	0.970293	0.970357	0.967674	0.966295	0.968	0.9752	0.9492	0.9328	same	same	same	same	0.0734887	no	no	no	no	no	no
cg28250376_TC21	chr10:21158345	chr10:20878151	pass	yes	0.042259	0.042168	0.043833	0.040365	0.0366	0	0.0361	0	same	same	same	same	0.178686	no	no	no	no	no	no
cg28250478_TC21	chr10:21160312	chr10:20880118	pass	yes	0.048676	0.046296	0.054264	0.047278	0	0	0.0339	0	same	same	same	same	0.312392	no	no	no	no	no	no
cg28250491_BC11	chr10:21160572	chr10:20880378	pass	yes	0.200909	0.168705	0.177328	0.174754	0.0238	0	0	0	same	same	same	same	0.26266	no	no	no	no	no	no
cg28250492_BC21	chr10:21160602	chr10:20880408	pass	yes	0.015639	0.013854	0.017554	0.014046	0	0	0	0	same	same	same	same	0.292904	no	no	no	no	no	no
cg28250573_BC21	chr10:21161315	chr10:20881121	pass	yes	0.012568	0.01284	0.012194	0.011763	0	0.0118	0	0	same	same	same	same	0.108804	no	no	no	no	no	no
cg28250806_BC21	chr10:21182691	chr10:20902497	pass	yes	0.970482	0.970819	0.969547	0.970083	0.9684	0.9636	0.9661	0.9643	same	same	same	same	0	no	no	no	no	no	no
cg28250807_TC21	chr10:21182714	chr10:20902520	pass	yes	0.880148	0.883002	0.873421	0.873854	0.9474	0.8785	0.9512	0.9293	same	same	same	same	0.0633535	no	no	no	no	no	no
cg28250838_TC21	chr10:21185253	chr10:20905059	pass	yes	0.870029	0.866108	0.851995	0.857069	0.9011	0.885	0.9431	0.8807	same	same	same	same	0.150726	no	no	no	no	no	no
cg28250853_TC21	chr10:21186838	chr10:20906644	pass	yes	0.679106	0.678653	0.69204	0.676866	0.6939	0.6449	0.7826	0.6667	same	same	same	same	0	no	no	no	no	no	no
cg28250854_BC11	chr10:21186973	chr10:20906779	pass	yes	0.721591	0.71641	0.75093	0.751813	0.7387	0.7951	0.8108	0.7727	same	same	same	same	0.242444	no	no	no	no	no	no
cg28250859_TC11	chr10:21187537	chr10:20907343	pass	yes	0.606357	0.614679	0.648008	0.615913	0.5714	0.5	0.7105	0.7	same	same	same	same	0.642301	no	no	no	no	no	no
cg28250870_BC21	chr10:21189116	chr10:20908922	pass	yes	0.016286	0.01334	0.016509	0.013056	0.0093	0	0.0078	0.0242	same	same	same	same	0	no	no	no	no	no	no
cg28250872_TC21	chr10:21189296	chr10:20909102	pass	yes	0.378353	0.363885	0.369846	0.337195	0.3535	0.3504	0.3696	0.3421	same	same	same	same	0.589696	no	no	no	no	no	no
cg28250878_TC21	chr10:21189467	chr10:20909273	pass	yes	0.904444	0.91476	0.895741	0.887938	0.8396	0.8462	0.9316	0.7788	same	same	same	same	0.485205	no	no	no	no	no	no
cg28250891_BC21	chr10:21190012	chr10:20909818	pass	yes	0.890513	0.913189	0.883893	0.879838	0.7739	0.8496	0.8081	0.8454	same	same	same	same	0.881188	no	no	no	no	no	no
cg28250935_TC21	chr10:21193655	chr10:20913461	pass	yes	0.589514	0.589418	0.609589	0.600212	0.5248	0.575	0.534	0.56	same	same	same	same	0.856657	no	no	no	no	no	no
cg28250985_TC21	chr10:21198080	chr10:20917886	pass	yes	0.679795	0.671672	0.654308	0.65267	0.8023	0.7273	0.7553	0.7722	same	same	same	same	0.796975	no	no	no	no	no	no
cg28251045_TC21	chr10:21204468	chr10:20924274	pass	yes	0.595607	0.584623	0.59366	0.594703	0.602	0.5636	0.7105	0.5943	same	same	same	same	0	no	no	no	no	no	no
cg28251099_TC11	chr1:103212161	chr1:105108738	pass	yes	0.779022	0.776678	0.788576	0.784932	0.9062	1	0.9143	0.9643	same	same	same	same	0	no	no	no	no	no	no
cg28251100_BC11	chr10:21211342	chr10:20931148	pass	yes	0.70485	0.695916	0.751978	0.744847	1	0.9524	0.9677	0.9474	same	same	same	same	0.884014	no	no	no	no	no	no
cg28251103_TC11	chr10:21211380	chr10:20931186	pass	yes	0.841595	0.829599	0.867297	0.868208	1	0.8667	0.9706	0.9444	same	same	same	same	0.301748	no	no	no	no	no	no
cg28251104_TC11	chr10:21211385	chr10:20931191	pass	yes	0.785145	0.779547	0.814388	0.809821	0.9375	0.9355	0.9737	1	same	same	same	same	0.321586	no	no	no	no	no	no
cg28251294_BC21	chr10:21227544	chr10:20947350	pass	yes	0.970852	0.972966	0.96536	0.966227	0.9626	0.9688	0.9362	0.9804	same	same	same	same	0.164848	no	no	no	no	no	no
cg28251334_TC11	chr10:21232333	chr10:20952139	pass	yes	0.893036	0.904775	0.886483	0.890152	0.925	0.9359	0.9368	0.9583	same	same	same	same	0.628501	no	no	no	no	no	no
cg28251435_TC21	chr10:21243093	chr10:20962899	pass	yes	0.530467	0.557309	0.575456	0.55555	0.6622	0.5135	0.6897	0.6628	same	same	same	same	0.236502	no	no	no	no	no	no
cg28251503_BC21	chr10:21249207	chr10:20969013	pass	yes	0.518787	0.482071	0.488006	0.457177	0.3472	0.4545	0.5397	0.55	same	same	same	same	0.690924	no	no	no	no	no	no
cg28251527_TC21	chr10:21252139	chr10:20971945	pass	yes	0.689725	0.686443	0.666938	0.682811	0.6893	0.4754	0.6733	0.5904	same	same	same	same	0.207509	no	no	no	no	no	no
cg28251528_TC21	chr10:21252177	chr10:20971983	pass	yes	0.280443	0.281771	0.246271	0.228741	0.1619	0.1545	0.1818	0.1071	same	same	same	same	0.463628	no	no	no	no	no	no
cg28251536_TC11	chr10:21252423	chr10:20972229	pass	yes	0.494299	0.496485	0.471223	0.463615	0.5	0.3846	0.4118	0.4886	same	same	same	same	0.893404	no	no	no	no	no	no
cg28251842_TC11	chr10:21289671	chr10:21009477	pass	yes	0.823427	0.821951	0.807221	0.815677	0.9254	0.9457	0.9873	0.9355	same	same	same	same	0.391144	no	no	no	no	no	no
cg28251896_BC21	chr10:21295738	chr10:21015544	pass	yes	0.057891	0.058033	0.043097	0.043962	0.0392	0.033	0.0112	0.033	same	same	same	same	0.503686	no	no	no	no	no	no
cg28251900_BC21	chr10:21295872	chr10:21015678	pass	yes	0.014298	0.014064	0.013635	0.012734	0	0	0	0.025	same	same	same	same	0.562856	no	no	no	no	no	no
cg28251901_TC21	chr10:21295882	chr10:21015688	pass	yes	0.02275	0.022628	0.023778	0.024952	0	0	0.0345	0	same	same	same	same	0	no	no	no	no	no	no
cg28251967_TC11	chr10:21296456	chr10:21016262	pass	yes	0.004702	0.004754	0.004098	0.004737	0	0	0.0119	0	same	same	same	same	0	no	no	no	no	no	no
cg28252008_BC21	chr10:21299247	chr10:21019053	pass	yes	0.700046	0.723394	0.7162	0.738284	0.5632	0.6941	0.6709	0.7935	same	same	same	same	0.454569	no	no	no	no	no	no
cg28252077_TC21	chr10:21305193	chr10:21024999	pass	yes	0.886268	0.912246	0.863429	0.895169	0.6979	0.7966	0.7526	0.881	same	same	same	same	0.425646	no	no	no	no	no	no
cg28252443_BC21	chr10:21341493	chr10:21061299	pass	yes	0.925495	0.923469	0.912192	0.925732	0.9895	0.9412	0.963	0.9674	same	same	same	same	0.370314	no	no	no	no	no	no
cg28252625_BC21	chr10:21354599	chr10:21074405	pass	yes	0.93401	0.933095	0.928277	0.929093	0.9416	0.9493	0.9608	0.9889	same	same	same	same	0.313227	no	no	no	no	no	no
cg28252640_TC21	chr10:21355770	chr10:21075576	pass	yes	0.966961	0.970382	0.960258	0.966975	0.9556	0.9608	1	0.9417	same	same	same	same	0.165499	no	no	no	no	no	no
cg28252714_BC21	chr10:21362511	chr10:21082317	pass	yes	0.787049	0.76851	0.757891	0.761018	0.8191	0.7579	0.7981	0.8679	same	same	same	same	0.729346	no	no	no	no	no	no
cg28252883_TC21	chr10:21376995	chr10:21096801	pass	yes	0.167496	0.142767	0.160432	0.135682	0.0984	0.0923	0.0968	0	same	same	same	same	0.853997	no	no	no	no	no	no
cg28252885_TC21	chr10:21377183	chr10:21096989	pass	yes	0.342389	0.303316	0.288592	0.263338	0.2174	0.1194	0.1594	0.1159	same	same	same	same	0.438698	no	no	no	no	no	no
cg28252901_BC21	chr10:21378839	chr10:21098645	pass	yes	0.028374	0.028967	0.02258	0.025206	0.0267	0	0.0096	0	same	same	same	same	0.247563	no	no	no	no	no	no
cg28252933_BC21	chr10:21381139	chr10:21100945	pass	yes	0.894954	0.888803	0.883527	0.877756	0.8842	0.84	0.8793	0.9074	same	same	same	same	0.178332	no	no	no	no	no	no
cg28253272_BC21	chr10:21410535	chr10:21130341	pass	yes	0.979092	0.977991	0.973205	0.97174	0.9706	0.9886	0.9882	0.9559	same	same	same	same	0	no	no	no	no	no	no
cg28253279_BC21	chr10:21411012	chr10:21130818	pass	yes	0.3746	0.472308	0.270125	0.376794	0.3689	0.4634	0.1983	0.3061	same	same	same	same	0.957524	no	no	no	no	no	no
cg28253353_TC21	chr10:21419273	chr10:21139079	pass	yes	0.783824	0.762797	0.800593	0.793567	0.7632	0.7865	0.8214	0.8689	same	same	same	same	0.430145	no	no	no	no	no	no
cg28253355_TC21	chr10:21419355	chr10:21139161	pass	yes	0.651744	0.646273	0.683061	0.678471	0.6622	0.6916	0.8608	0.6667	same	same	same	same	0.402434	no	no	no	no	no	no
cg28253365_TC21	chr10:21419539	chr10:21139345	pass	yes	0.61271	0.609449	0.635284	0.62188	0.6351	0.6111	0.7013	0.7222	same	same	same	same	0.939	no	no	no	no	no	no
cg28253454_BC21	chr10:21425324	chr10:21145130	pass	yes	0.980977	0.977714	0.980485	0.976604	0.9733	0.99	0.9895	0.9659	same	same	same	same	0.31994	no	no	no	no	no	no
cg28253455_BC21	chr10:21425386	chr10:21145192	pass	yes	0.790796	0.796168	0.781602	0.788102	0.9467	0.9346	0.988	0.9239	same	same	same	same	0.257712	no	no	no	no	no	no
cg28253557_TC11	chr10:21435951	chr10:21155757	pass	yes	0.902707	0.915168	0.904252	0.895261	0.9012	0.9775	0.9487	0.9403	same	same	same	same	0.247091	no	no	no	no	no	no
cg28253604_BC21	chr10:21440798	chr10:21160604	pass	yes	0.756407	0.762216	0.755148	0.753047	0.9322	0.8876	0.9	0.9571	same	same	same	same	0.148981	no	no	no	no	no	no
cg28253650_TC21	chr10:21444548	chr10:21164354	pass	yes	0.280324	0.254468	0.213964	0.213225	0.1919	0.1589	0.1881	0.2429	same	same	same	same	0.789992	no	no	no	no	no	no
cg28253651_BC21	chr10:21444566	chr10:21164372	pass	yes	0.317524	0.285395	0.253238	0.240712	0.1649	0.1546	0.1485	0.1944	same	same	same	same	0.738095	no	no	no	no	no	no
cg28253664_TC21	chr10:21445571	chr10:21165377	pass	yes	0.628813	0.662261	0.652139	0.682859	0.6422	0.6283	0.7479	0.7955	same	same	same	same	0.479622	no	no	no	no	no	no
cg28253741_BC21	chr10:21454348	chr10:21174154	pass	yes	0.918916	0.923214	0.923901	0.931544	0.9672	0.9412	0.9402	0.962	same	same	same	same	0.123115	no	no	no	no	no	no
cg28253808_TC21	chr10:21460602	chr10:21180408	pass	yes	0.528844	0.568189	0.412385	0.56945	0.4	0.4961	0.469	0.3462	same	same	same	same	0.925841	no	no	no	no	no	no
cg28253847_BC21	chr10:21465479	chr10:21185285	pass	yes	0.022904	0.028774	0.020895	0.027174	0.0427	0	0.0087	0.0093	same	same	same	same	0.672062	no	no	no	no	no	no
cg28253862_TC11	chr10:21466206	chr10:21186012	pass	yes	0.752463	0.754704	0.756903	0.750595	0.6931	0.7131	0.7731	0.7093	same	same	same	same	0.458943	no	no	no	no	no	no
cg28254110_BC21	chr10:21490850	chr10:21210656	pass	yes	0.891473	0.895717	0.862178	0.868969	0.8158	0.8713	0.8312	0.8041	same	same	same	same	0.289451	no	no	no	no	no	no
cg28254127_BC21	chr10:21491972	chr10:21211778	pass	yes	0.963082	0.966019	0.961744	0.963569	0.9839	0.9744	0.987	0.9519	same	same	same	same	0.393429	no	no	no	no	no	no
cg28254271_BC21	chr10:21511466	chr10:21231272	pass	yes	0.786862	0.779499	0.767275	0.752413	0.7158	0.6637	0.728	0.693	same	same	same	same	0.238811	no	no	no	no	no	no
cg28254294_BC21	chr10:21512733	chr10:21232539	pass	yes	0.859985	0.877848	0.879252	0.873949	0.8017	0.85	0.8605	0.7984	same	same	same	same	0.382418	no	no	no	no	no	no
cg28254492_TC21	chr10:21529259	chr10:21249065	pass	yes	0.793468	0.817641	0.82973	0.8125	0.8525	0.7895	0.8595	0.912	same	same	same	same	0.196003	no	no	no	no	no	no
cg28254502_TC21	chr10:21530327	chr10:21250133	pass	yes	0.921748	0.927681	0.913961	0.912667	0.8814	0.8952	0.9558	0.8261	same	same	same	same	0.736044	no	no	no	no	no	no
cg28254791_BC21	chr10:21559938	chr10:21279744	pass	yes	0.740028	0.728708	0.706635	0.715597	0.7471	0.7891	0.8173	0.8452	same	same	same	same	0.0545296	no	no	no	no	no	no
cg28254839_BC11	chr10:21565877	chr10:21285683	pass	yes	0.622635	0.630961	0.640116	0.625773	0.8065	0.781	0.8319	0.8	same	same	same	same	0.197992	no	no	no	no	no	no
cg28255036_TC21	chr10:21593127	chr10:21312933	pass	yes	0.887243	0.882227	0.867538	0.892949	0.9211	0.8873	0.8462	0.8594	same	same	same	same	0.0751244	no	no	no	no	no	no
cg28255037_TC21	chr10:21593150	chr10:21312956	pass	yes	0.972833	0.971018	0.97208	0.965301	0.9865	0.9552	0.9744	0.9344	same	same	same	same	0.188611	no	no	no	no	no	no
cg28255176_TC21	chr10:21605889	chr10:21325695	pass	yes	0.786306	0.747713	0.807867	0.773416	0.8021	0.6019	0.8208	0.8058	same	same	same	same	0.285423	no	no	no	no	no	no
cg28255229_TC21	chr10:21612221	chr10:21332027	pass	yes	0.284776	0.290413	0.309992	0.345422	0.2018	0.2222	0.25	0.2021	same	same	same	same	0.452999	no	no	no	no	no	no
cg28255238_BC11	chr10:21613637	chr10:21333443	pass	yes	0.655654	0.670748	0.693386	0.729969	0.4679	0.5738	0.5505	0.6667	same	same	same	same	0.745874	no	no	no	no	no	no
cg28255402_TC21	chr10:21636913	chr10:21356719	pass	yes	0.663275	0.669751	0.662834	0.662112	0.7907	0.7879	0.7973	0.8052	same	same	same	same	0	no	no	no	no	no	no
cg28255403_TC21	chr10:21636970	chr10:21356776	pass	yes	0.662342	0.663037	0.674786	0.657416	0.7283	0.7583	0.7551	0.8261	same	same	same	same	0.113873	no	no	no	no	no	no
cg28255747_TC21	chr10:21669814	chr10:21389620	pass	yes	0.87319	0.88308	0.874345	0.868387	0.7786	0.7333	0.8939	0.8516	same	same	same	same	0	no	no	no	no	no	no
cg28255846_TC21	chr10:21679474	chr10:21399280	pass	yes	0.799636	0.796634	0.777365	0.792274	0.7705	0.9053	0.9398	0.908	same	same	same	same	0.0379643	no	no	no	no	no	no
cg28255907_BC21	chr10:21686337	chr10:21406143	pass	yes	0.136009	0.13162	0.087441	0.089346	0.0794	0.0611	0.0476	0.0337	same	same	same	same	0.491196	no	no	no	no	no	no
cg28255910_BC11	chr10:21686431	chr10:21406237	pass	yes	0.211704	0.225592	0.15705	0.166624	0.1304	0.1597	0.0917	0.0745	same	same	same	same	0.393771	no	no	no	no	no	no
cg28255951_BC21	chr10:21689610	chr10:21409416	pass	yes	0.827131	0.824479	0.824768	0.816867	0.8037	0.791	0.8077	0.8824	same	same	same	same	0.136568	no	no	no	no	no	no
cg28255958_TC21	chr10:21690081	chr10:21409887	pass	yes	0.803754	0.813038	0.797899	0.782425	0.7596	0.7766	0.8043	0.7978	same	same	same	same	0.138266	no	no	no	no	no	no
cg28255975_BC21	chr10:21690833	chr10:21410639	pass	yes	0.29666	0.29807	0.312208	0.326466	0.3	0.1884	0.3699	0.3485	same	same	same	same	0.77433	no	no	no	no	no	no
cg28255981_TC21	chr10:21690901	chr10:21410707	pass	yes	0.8243	0.836377	0.835654	0.868687	0.764	0.7922	0.8621	0.8706	same	same	same	same	0.715191	no	no	no	no	no	no
cg28255985_BC21	chr10:21691073	chr10:21410879	pass	yes	0.52597	0.529166	0.509525	0.508424	0.5437	0.5769	0.6535	0.6316	same	same	same	same	0.387683	no	no	no	no	no	no
cg28255986_BC21	chr10:21691087	chr10:21410893	pass	yes	0.511496	0.50551	0.508876	0.493986	0.4712	0.5	0.4747	0.5517	same	same	same	same	0.430401	no	no	no	no	no	no
cg28256267_TC21	chr10:21718355	chr10:21438161	pass	yes	0.486816	0.482507	0.459563	0.43802	0.6044	0.5785	0.576	0.5426	same	same	same	same	0.760094	no	no	no	no	no	no
cg28256268_BC21	chr10:21718511	chr10:21438317	pass	yes	0.84617	0.841793	0.825363	0.819522	0.8919	0.9276	0.8786	0.9358	same	same	same	same	0.0127821	no	no	no	no	no	no
cg28256564_BC21	chr10:21742185	chr10:21461991	pass	yes	0.873383	0.852565	0.84015	0.822071	0.7944	0.7581	0.7624	0.7215	same	same	same	same	0.436367	no	no	no	no	no	no
cg28256587_TC21	chr10:21743976	chr10:21463782	pass	yes	0.981613	0.981403	0.976114	0.979286	0.9888	0.9895	0.9901	0.9792	same	same	same	same	0.391494	no	no	no	no	no	no
cg28256590_TC11	chr10:21744176	chr10:21463982	pass	yes	0.776867	0.746375	0.76823	0.73898	0.825	0.7317	0.875	0.85	same	same	same	same	0	no	no	no	no	no	no
cg28256592_BC11	chr10:21744356	chr10:21464162	pass	yes	0.757361	0.759234	0.747793	0.755966	0.9178	0.8281	0.871	0.8676	same	same	same	same	0.301222	no	no	no	no	no	no
cg28256823_BC11	chr10:21763225	chr10:21483031	pass	yes	0.874138	0.87256	0.868214	0.867343	0.963	0.9647	0.9375	0.9767	same	same	same	same	0.176103	no	no	no	no	no	no
cg28256840_BC21	chr10:21764260	chr10:21484066	pass	yes	0.836109	0.835537	0.798449	0.800273	0.8842	0.7946	0.7885	0.7895	same	same	same	same	0.588593	no	no	no	no	no	no
cg28257014_TC21	chr10:21785369	chr10:21505175	pass	yes	0.906508	0.902209	0.900341	0.892836	0.9806	0.9147	0.9576	0.9895	same	same	same	same	0	no	no	no	no	no	no
cg28257225_BC21	chr10:21805902	chr10:21525708	pass	yes	0.468677	0.45339	0.478828	0.473817	0.4659	0.596	0.6429	0.5349	same	same	same	same	0.863513	no	no	no	no	no	no
cg28257261_BC21	chr10:21810292	chr10:21530098	pass	yes	0.751735	0.773415	0.712752	0.711103	0.7674	0.8222	0.8618	0.8283	same	same	same	same	0.766449	no	no	no	no	no	no
cg28257374_TC21	chr10:21823042	chr10:21542848	pass	yes	0.869092	0.864362	0.882583	0.86624	0.9368	0.8974	0.9074	0.8608	same	same	same	same	0	no	no	no	no	no	no
cg28257374_TC22	chr10:21823042	chr10:21542848	pass	yes	0.883983	0.865719	0.895002	0.877907	0.9368	0.8974	0.9074	0.8608	same	same	same	same	0.00657364	no	no	no	no	no	no
cg28257375_BC11	chr10:21823247	chr10:21543053	pass	yes	0.940877	0.938115	0.938054	0.931117	0.9082	0.9364	0.9835	0.9712	same	same	same	same	0.180178	no	no	no	no	no	no
cg28257418_BC21	chr10:21826195	chr10:21546001	pass	yes	0.969291	0.971395	0.969445	0.967564	0.9412	0.9278	0.9216	0.8901	same	same	same	same	0	no	no	no	no	no	no
cg28257458_TC21	chr10:21830394	chr10:21550200	pass	yes	0.975943	0.973974	0.967519	0.97423	0.9747	0.9886	0.9917	0.9792	same	same	same	same	0	no	no	no	no	no	no
cg28257539_BC21	chr10:21839495	chr10:21559301	pass	yes	0.167785	0.159369	0.144356	0.128588	0.0893	0.1217	0.1043	0.0778	same	same	same	same	0.679033	no	no	no	no	no	no
cg28257595_BC21	chr10:21844719	chr10:21564525	pass	yes	0.96267	0.962548	0.957688	0.960651	0.9431	0.9426	0.9474	0.9138	same	same	same	same	0.0588454	no	no	no	no	no	no
cg28257600_BC21	chr10:21844885	chr10:21564691	pass	yes	0.742263	0.743063	0.659734	0.666479	0.6786	0.6383	0.6449	0.6778	same	same	same	same	0.372494	no	no	no	no	no	no
cg28257601_TC11	chr10:21844895	chr10:21564701	pass	yes	0.803058	0.797863	0.706237	0.729183	0.6832	0.7041	0.6381	0.4681	same	same	same	same	0.771778	no	no	no	no	no	no
cg28257643_BC21	chr10:21847467	chr10:21567273	pass	yes	0.890679	0.900777	0.896699	0.900343	0.9048	0.9406	0.8488	0.9024	same	same	same	same	0.637449	no	no	no	no	no	no
cg28257684_BC21	chr10:21850644	chr10:21570450	pass	yes	0.609575	0.608251	0.565293	0.537568	0.6588	0.5729	0.6292	0.5309	same	same	same	same	0.91132	no	no	no	no	no	no
cg28257688_BC21	chr10:21851072	chr10:21570878	pass	yes	0.940631	0.943972	0.939326	0.937274	0.95	0.8966	0.9367	0.9538	same	same	same	same	0.755642	no	no	no	no	no	no
cg28257689_BC21	chr10:21851205	chr10:21571011	pass	yes	0.80827	0.811723	0.802951	0.791849	0.7604	0.7778	0.7778	0.7802	same	same	same	same	0.138893	no	no	no	no	no	no
cg28257968_TC11	chr10:21881858	chr10:21601664	pass	yes	0.657782	0.63017	0.634527	0.614059	0.7632	0.7667	0.6583	0.7282	same	same	same	same	0.883775	no	no	no	no	no	no
cg28257989_BC21	chr10:21882475	chr10:21602281	pass	yes	0.077375	0.080703	0.062919	0.060742	0.0714	0.0222	0.0536	0.0375	same	same	same	same	0.53936	no	no	no	no	no	no
cg28258344_BC11	chr10:21918948	chr10:21638754	pass	yes	0.774026	0.780536	0.772348	0.772249	0.9519	0.9262	0.9515	0.9327	same	same	same	same	0.244404	no	no	no	no	no	no
cg28258348_TC21	chr10:21919694	chr10:21639500	pass	yes	0.92622	0.934728	0.91772	0.914187	0.9222	0.908	0.9394	0.9726	same	same	same	same	0.629999	no	no	no	no	no	no
cg28258394_TC21	chr10:21923443	chr10:21643249	pass	yes	0.947068	0.948609	0.913088	0.922084	0.9669	0.9259	0.8957	0.9545	same	same	same	same	0.462423	no	no	no	no	no	no
cg28258459_BC21	chr10:21928345	chr10:21648151	pass	yes	0.8813	0.89093	0.871227	0.875989	0.9684	0.9663	0.9895	0.9524	same	same	same	same	0.232048	no	no	no	no	no	no
cg28258460_BC21	chr10:21928374	chr10:21648180	pass	yes	0.86728	0.871009	0.853329	0.853524	0.9425	0.9674	0.9487	0.9694	same	same	same	same	0.231508	no	no	no	no	no	no
cg28258541_BC21	chr10:21936696	chr10:21656502	pass	yes	0.091667	0.078857	0.088755	0.077432	0.1279	0.0789	0.045	0.0659	same	same	same	same	0.0185835	no	no	no	no	no	no
cg28258546_BC21	chr10:21937115	chr10:21656921	pass	yes	0.436009	0.440924	0.445395	0.414397	0.3243	0.3368	0.3372	0.4355	same	same	same	same	0.679828	no	no	no	no	no	no
cg28258728_TC11	chr10:21957127	chr10:21676933	pass	yes	0.955476	0.956498	0.953821	0.952855	0.9643	0.9556	0.9737	0.9636	same	same	same	same	0.342216	no	no	no	no	no	no
cg28258749_BC21	chr10:21958964	chr10:21678770	pass	yes	0.716936	0.711861	0.669349	0.652585	0.6392	0.5667	0.5663	0.6883	same	same	same	same	0.148012	no	no	no	no	no	no
cg28258788_BC21	chr10:21962799	chr10:21682605	pass	yes	0.941247	0.94194	0.921384	0.930331	0.902	0.8898	0.9274	0.9224	same	same	same	same	0.649976	no	no	no	no	no	no
cg28258914_TC21	chr10:21975699	chr10:21695505	pass	yes	0.881357	0.883317	0.851462	0.839137	0.8144	0.8431	0.7282	0.7527	same	same	same	same	0.556816	no	no	no	no	no	no
cg28258923_BC21	chr10:21976311	chr10:21696117	pass	yes	0.777531	0.784682	0.798621	0.798408	0.6912	0.7442	0.7941	0.7571	same	same	same	same	0.551819	no	no	no	no	no	no
cg28258944_BC21	chr10:21978529	chr10:21698335	pass	yes	0.645177	0.616798	0.708191	0.736379	0.5294	0.4854	0.6667	0.6111	same	same	same	same	0.739294	no	no	no	no	no	no
cg28258952_TC11	chr10:21978905	chr10:21698711	pass	yes	0.86166	0.868622	0.853402	0.849224	0.8273	0.8889	0.8929	0.8537	same	same	same	same	0.207274	no	no	no	no	no	no
cg28259037_BC21	chr10:21988263	chr10:21708069	pass	yes	0.962	0.958577	0.948476	0.958773	0.9082	0.9268	0.925	0.9681	same	same	same	same	0.210852	no	no	no	no	no	no
cg28259039_TC11	chr10:21988351	chr10:21708157	pass	yes	0.794161	0.798561	0.769495	0.773608	0.7532	0.8108	0.7281	0.65	same	same	same	same	0.575967	no	no	no	no	no	no
cg28259060_TC11	chr10:21991240	chr10:21711046	pass	yes	0.732838	0.723893	0.72957	0.749849	0.8312	0.7629	0.75	0.7766	same	same	same	same	0.554213	no	no	no	no	no	no
cg28259063_BC11	chr10:21991357	chr10:21711163	pass	yes	0.289509	0.308924	0.272433	0.281587	0.0694	0.0882	0.0638	0.122	same	same	same	same	0.234746	no	no	no	no	no	no
cg28259066_TC11	chr10:21991470	chr10:21711276	pass	yes	0.142786	0.151447	0.130864	0.140346	0.0308	0.0299	0.0225	0	same	same	same	same	0.0835063	no	no	no	no	no	no
cg28259074_BC21	chr10:21991716	chr10:21711522	pass	yes	0.376904	0.34945	0.288067	0.291217	0.2267	0.3333	0.2159	0.3846	same	same	same	same	0.737874	no	no	no	no	no	no
cg28259082_TC21	chr10:21991999	chr10:21711805	pass	yes	0.387049	0.356301	0.30012	0.316086	0.3009	0.2843	0.22	0.34	same	same	same	same	0.869713	no	no	no	no	no	no
cg28259086_TC21	chr10:21992232	chr10:21712038	pass	yes	0.321539	0.309777	0.276647	0.274807	0.3778	0.3043	0.2283	0.3425	same	same	same	same	0.841165	no	no	no	no	no	no
cg28259087_TC11	chr10:21992264	chr10:21712070	pass	yes	0.49379	0.480644	0.44788	0.453153	0.4	0.4105	0.2959	0.4235	same	same	same	same	0.916701	no	no	no	no	no	no
cg28259133_BC11	chr10:21993646	chr10:21713452	pass	yes	0.013244	0.015645	0.015816	0.013899	0	0	0	0	same	same	same	same	0.101492	no	no	no	no	no	no
cg28259146_BC11	chr10:21994011	chr10:21713817	pass	yes	0.006319	0.00769	0.007824	0.007007	0	0.025	0	0	same	same	same	same	0.0111915	no	no	no	no	no	no
cg28259218_BC11	chr10:21994736	chr10:21714542	pass	yes	0.11882	0.111327	0.104752	0.101907	0	0	0	0	same	same	same	same	0	no	no	no	no	no	no
cg28259224_BC11	chr10:21994814	chr10:21714620	pass	yes	0.01861	0.023906	0.019782	0.018688	0	0	0	0	same	same	same	same	0.212941	no	no	no	no	no	no
cg28259239_TC11	chr10:21995372	chr10:21715178	pass	yes	0.047948	0.035433	0.036766	0.038473	0	0	0	0	same	same	same	same	0.523208	no	no	no	no	no	no
cg28259241_TC11	chr10:21995388	chr10:21715194	pass	yes	0.00931	0.008827	0.010241	0.00974	0.0175	0.0141	0	0	same	same	same	same	0	no	no	no	no	no	no
cg28259248_BC21	chr10:21995643	chr10:21715449	pass	yes	0.525597	0.513718	0.406889	0.405495	0.4384	0.5679	0.4211	0.4754	same	same	same	same	0.916644	no	no	no	no	no	no
cg28259254_TC21	chr10:21995877	chr10:21715683	pass	yes	0.332194	0.249921	0.185342	0.173392	0.2551	0.1959	0.1739	0.1458	same	same	same	same	0.953231	no	no	no	no	no	no
cg28259258_TC21	chr10:21996138	chr10:21715944	pass	yes	0.132152	0.13422	0.141869	0.116941	0.1092	0.0673	0.1	0.0562	same	same	same	same	0.767606	no	no	no	no	no	no
cg28259299_BC21	chr10:21998630	chr10:21718436	pass	yes	0.451282	0.405717	0.370111	0.347093	0.5054	0.3883	0.3486	0.3929	same	same	same	same	0.72801	no	no	no	no	no	no
cg28259300_BC21	chr10:21998678	chr10:21718484	pass	yes	0.758174	0.739571	0.728224	0.695978	0.8452	0.6867	0.7411	0.75	same	same	same	same	0.634087	no	no	no	no	no	no
cg28259324_BC21	chr10:21999092	chr10:21718898	pass	yes	0.629339	0.606314	0.614123	0.591799	0.8378	0.8434	0.8	0.7708	same	same	same	same	0.161295	no	no	no	no	no	no
cg28259537_TC21	chr10:22017434	chr10:21737240	pass	yes	0.373049	0.36749	0.353061	0.352098	0.4421	0.4588	0.4831	0.3718	same	same	same	same	0.942713	no	no	no	no	no	no
cg28259762_TC21	chr10:22046457	chr10:21766263	pass	yes	0.908021	0.905239	0.922495	0.929038	0.7849	0.7642	0.7711	0.8788	same	same	same	same	0.249704	no	no	no	no	no	no
cg28259781_TC21	chr10:22048215	chr10:21768021	pass	yes	0.960968	0.960567	0.948478	0.960488	0.9364	0.932	0.9333	0.8675	same	same	same	same	0.177754	no	no	no	no	no	no
cg28259802_BC21	chr10:22052799	chr10:21772605	pass	yes	0.697736	0.711032	0.684206	0.673324	0.8039	0.776	0.7411	0.7692	same	same	same	same	0.859083	no	no	no	no	no	no
cg28259803_TC21	chr10:22052911	chr10:21772717	pass	yes	0.888813	0.886585	0.881257	0.881106	0.9196	0.8595	0.8926	0.8908	same	same	same	same	0	no	no	no	no	no	no
cg28259974_BC21	chr10:22068365	chr10:21788171	pass	yes	0.944863	0.950024	0.94168	0.954095	0.9717	0.9273	0.9717	0.9717	same	same	same	same	0	no	no	no	no	no	no
cg28259977_BC21	chr10:22068521	chr10:21788327	pass	yes	0.896122	0.89525	0.897303	0.900882	0.9612	0.9496	0.9239	0.9619	same	same	same	same	0.336631	no	no	no	no	no	no
cg28260290_BC21	chr10:22101185	chr10:21820991	pass	yes	0.880773	0.885496	0.875359	0.867843	0.8783	0.8876	0.8652	0.8824	same	same	same	same	0.210086	no	no	no	no	no	no
cg28260352_BC21	chr10:22111257	chr10:21831063	pass	yes	0.902016	0.896699	0.893419	0.890642	0.8532	0.91	0.9057	0.8889	same	same	same	same	0.0805001	no	no	no	no	no	no
cg28260396_BC21	chr10:22120291	chr10:21840097	pass	yes	0.939602	0.929188	0.923233	0.934888	0.7912	0.8526	0.932	0.871	same	same	same	same	0.323753	no	no	no	no	no	no
cg28260414_BC21	chr10:22124884	chr10:21844690	pass	yes	0.794452	0.785375	0.779976	0.804249	0.8	0.7053	0.8191	0.8462	same	same	same	same	0.0865869	no	no	no	no	no	no
cg28260486_TC21	chr10:22134227	chr10:21854033	pass	yes	0.854418	0.853403	0.872332	0.852486	0.8081	0.7952	0.8571	0.8861	same	same	same	same	0.251038	no	no	no	no	no	no
cg28260609_BC21	chr10:22146884	chr10:21866690	pass	yes	0.968765	0.96773	0.96887	0.968538	0.9844	0.9848	0.9853	0.9886	same	same	same	same	0.166302	no	no	no	no	no	no
cg28260631_BC21	chr10:22148496	chr10:21868302	pass	yes	0.017189	0.018057	0.015997	0.014567	0.0154	0	0	0	same	same	same	same	0.402841	no	no	no	no	no	no
cg28260725_BC21	chr10:22149802	chr10:21869608	pass	yes	0.01302	0.022414	0.012637	0.022435	0	0	0	0	same	same	same	same	0.861059	no	no	no	no	no	no
cg28260849_TC11	chr10:22151681	chr10:21871487	pass	yes	0.048662	0.048779	0.06342	0.05271	0.0769	0.0714	0.0833	0.16	same	same	same	same	0.456915	no	no	no	no	no	no
cg28260875_BC21	chr10:22153762	chr10:21873568	pass	yes	0.073824	0.084565	0.097484	0.09232	0.0719	0.1029	0.0588	0.0741	same	same	same	same	0.627871	no	no	no	no	no	no
cg28260893_BC21	chr10:22154349	chr10:21874155	pass	yes	0.017332	0.016322	0.01752	0.015011	0	0.0111	0.0303	0.0154	same	same	same	same	0	no	no	no	no	no	no
cg28260896_BC21	chr10:22154375	chr10:21874181	pass	yes	0.021032	0.020934	0.019403	0.019397	0.0154	0	0.0167	0.0161	same	same	same	same	0.396308	no	no	no	no	no	no
cg28260935_TC21	chr10:22156666	chr10:21876472	pass	yes	0.568634	0.580275	0.525879	0.423824	0.6465	0.6	0.5941	0.4907	same	same	same	same	0.885072	no	no	no	no	no	no
cg28260956_BC11	chr10:22158480	chr10:21878286	pass	yes	0.056842	0.048503	0.053815	0.044457	0	0	0	0	same	same	same	same	0.187176	no	no	no	no	no	no
cg28260958_BC11	chr10:22158511	chr10:21878317	pass	yes	0.028431	0.030358	0.03263	0.025846	0	0	0	0	same	same	same	same	0.124046	no	no	no	no	no	no
cg28261096_TC21	chr10:22164798	chr10:21884604	pass	yes	0.818943	0.823811	0.827745	0.814444	0.8395	0.7778	0.8247	0.831	same	same	same	same	0.165197	no	no	no	no	no	no
cg28261107_TC11	chr10:22166653	chr10:21886459	pass	yes	0.857398	0.857192	0.848106	0.852541	0.9683	0.9437	0.973	0.9394	same	same	same	same	0.569298	no	no	no	no	no	no
cg28261111_BC21	chr10:22167386	chr10:21887192	pass	yes	0.775166	0.786286	0.742078	0.769368	0.8252	0.8505	0.8585	0.8609	same	same	same	same	0.789162	no	no	no	no	no	no
cg28261123_BC21	chr10:22169087	chr10:21888893	pass	yes	0.936585	0.945626	0.954243	0.950698	0.9326	0.91	0.9223	0.875	same	same	same	same	0.452553	no	no	no	no	no	no
cg28262492_BC21	chr10:22360299	chr10:22080105	pass	yes	0.647392	0.65722	0.68872	0.658857	0.4474	0.5517	0.7157	0.734	same	same	same	same	0.692404	no	up	no	no	no	no
cg28262521_TC11	chr10:22368479	chr10:22088285	pass	yes	0.872279	0.859492	0.881783	0.875849	0.9733	0.9855	0.9894	0.9868	same	same	same	same	0.124737	no	no	no	no	no	no
cg28262552_BC21	chr10:22376569	chr10:22096375	pass	yes	0.237652	0.237303	0.234186	0.233071	0.4531	0.4444	0.4225	0.4154	same	same	same	same	0	no	no	no	no	no	no
cg28262826_BC21	chr10:22454719	chr10:22174525	pass	yes	0.726861	0.706867	0.738039	0.71291	0.5978	0.5541	0.6703	0.6757	same	same	same	same	0	no	no	no	no	no	no
cg28262927_TC11	chr10:22465852	chr10:22185658	pass	yes	0.590821	0.600944	0.576722	0.591765	0.5926	0.5802	0.5051	0.5979	same	same	same	same	0.0552672	no	no	no	no	no	no
cg28263026_TC21	chr10:22478381	chr10:22198187	pass	yes	0.812393	0.836253	0.809438	0.816431	0.9027	0.9237	0.9444	0.9431	same	same	same	same	0.0596092	no	no	no	no	no	no
cg28263028_TC21	chr10:22478395	chr10:22198201	pass	yes	0.870309	0.895281	0.885814	0.884871	0.8571	0.9231	0.9206	0.8571	same	same	same	same	0.293103	no	no	no	no	no	no
cg28263101_BC21	chr10:22483979	chr10:22203785	pass	yes	0.660171	0.654266	0.65722	0.649512	0.8966	0.8073	0.8085	0.8265	same	same	same	same	0	no	no	no	no	no	no
cg28263123_TC21	chr10:22485967	chr10:22205773	pass	yes	0.914875	0.900669	0.909656	0.902453	0.9067	0.8286	0.8571	0.8679	same	same	same	same	0.228232	no	no	no	no	no	no
cg28263134_TC21	chr10:22487288	chr10:22207094	pass	yes	0.826738	0.812524	0.82683	0.838627	0.7826	0.8283	0.8384	0.81	same	same	same	same	0.0236806	no	no	no	no	no	no
cg28263135_TC21	chr10:22487308	chr10:22207114	pass	yes	0.908207	0.907094	0.905528	0.903983	0.9314	0.8454	0.951	0.98	same	same	same	same	0.098066	no	no	no	no	no	no
cg28263678_BC21	chr10:22548526	chr10:22268332	pass	yes	0.942049	0.942629	0.930976	0.935758	0.9474	0.9802	0.9789	0.9907	same	same	same	same	0.482216	no	no	no	no	no	no
cg28263744_TC21	chr10:22556198	chr10:22276004	pass	yes	0.943557	0.950771	0.939437	0.93727	0.9808	0.86	0.9804	0.9464	same	same	same	same	0.725961	no	no	no	no	no	no
cg28263746_TC21	chr10:22556621	chr10:22276427	pass	yes	0.08678	0.077111	0.06567	0.070692	0.08	0.126	0.1031	0.0889	same	same	same	same	0.277324	no	no	no	no	no	no
cg28263828_BC21	chr10:22567321	chr10:22287127	pass	yes	0.423431	0.353347	0.400191	0.364089	0.4	0.4062	0.4348	0.4242	same	same	same	same	0.878078	no	no	no	no	no	no
cg28264205_BC11	chr10:22607537	chr10:22327343	pass	yes	0.415951	0.408793	0.439271	0.425354	0.2899	0.2929	0.3378	0.2727	same	same	same	same	0.631394	no	no	no	no	no	no
cg28264241_TC21	chr10:22610313	chr10:22330119	pass	yes	0.32513	0.335058	0.325914	0.338245	0.6163	0.3981	0.5342	0.4474	same	same	same	same	0.0878803	no	no	no	no	no	no
cg28264540_TC21	chr10:22645001	chr10:22364807	pass	yes	0.050165	0.045958	0.066891	0.044317	0.03	0.0092	0.0108	0.0263	same	same	same	same	0.25729	no	no	no	no	no	no
cg28264546_BC21	chr10:22645162	chr10:22364968	pass	yes	0.034807	0.04096	0.072363	0.047066	0.0286	0	0.025	0.0141	same	same	same	same	0.930965	no	no	no	no	no	no
cg28264549_BC21	chr10:22645192	chr10:22364998	pass	yes	0.037272	0.033262	0.056527	0.036368	0	0.0353	0	0	same	same	same	same	0.771481	no	no	no	no	no	no
cg28264623_TC21	chr10:22648842	chr10:22368648	pass	yes	0.868724	0.867201	0.881394	0.874309	0.907	0.901	0.8704	0.9158	same	same	same	same	0.168503	no	no	no	no	no	no
cg28264745_BC21	chr10:22658929	chr10:22378735	pass	yes	0.481156	0.442429	0.56654	0.56202	0.5568	0.5529	0.6552	0.7246	same	same	same	same	0.942573	no	no	no	no	no	no
cg28264809_BC21	chr10:22664553	chr10:22384359	pass	yes	0.891324	0.892159	0.889959	0.888453	0.9268	0.9588	0.9796	0.92	same	same	same	same	0	no	no	no	no	no	no
cg28264828_BC11	chr10:22665627	chr10:22385433	pass	yes	0.531193	0.501215	0.528584	0.530565	0.6574	0.4962	0.5258	0.5758	same	same	same	same	0.558631	no	no	no	no	no	no
cg28264945_TC21	chr10:22676267	chr10:22396073	pass	yes	0.878297	0.878936	0.887237	0.885999	0.9143	0.8302	0.918	0.9651	same	same	same	same	0.013851	no	no	no	no	no	no
cg28264994_TC21	chr10:22679637	chr10:22399443	pass	yes	0.943157	0.95123	0.939006	0.939133	0.967	0.9451	0.9717	0.9579	same	same	same	same	0.638517	no	no	no	no	no	no
cg28265389_BC21	chr10:22710316	chr10:22430122	pass	yes	0.976598	0.975265	0.974021	0.974202	0.9545	0.9815	0.9867	0.9759	same	same	same	same	0	no	no	no	no	no	no
cg28265443_TC21	chr10:22715599	chr10:22435405	pass	yes	0.931543	0.925403	0.931161	0.918226	0.8532	0.8163	0.8395	0.8557	same	same	same	same	0.377693	no	no	no	no	no	no
cg28265553_TC21	chr10:22729317	chr10:22449123	pass	yes	0.981857	0.978764	0.981192	0.97988	0.9588	0.9533	0.9406	0.9649	same	same	same	same	0.0604061	no	no	no	no	no	no
cg28265554_BC21	chr10:22729359	chr10:22449165	pass	yes	0.970781	0.974031	0.973996	0.976603	0.9412	0.9806	0.9167	0.932	same	same	same	same	0.266854	no	no	no	no	no	no
cg28265555_TC21	chr10:22729369	chr10:22449175	pass	yes	0.979624	0.979253	0.977928	0.979409	1	0.9417	0.951	0.9703	same	same	same	same	0.602981	no	no	no	no	no	no
cg28265581_TC21	chr10:22730748	chr10:22450554	pass	yes	0.020667	0.018197	0.020673	0.021439	0.0317	0	0.026	0	same	same	same	same	0.244471	no	no	no	no	no	no
cg28265645_BC11	chr10:22731318	chr10:22451124	pass	yes	0.00425	0.004492	0.003765	0.004232	0	0	0	0	same	same	same	same	0.0365565	no	no	no	no	no	no
cg28265725_BC21	chr10:22732344	chr10:22452150	pass	yes	0.441032	0.485227	0.424761	0.510772	0.4697	0.5833	0.6027	0.766	same	same	same	same	0.966212	no	no	no	no	no	no
cg28265948_TC21	chr10:22746338	chr10:22466144	pass	yes	0.856318	0.874045	0.84311	0.827851	0.9434	0.8879	0.9167	0.8672	same	same	same	same	0.706344	no	no	no	no	no	no
cg28266184_BC21	chr10:22778097	chr10:22497903	pass	yes	0.041781	0.041754	0.048951	0.043519	0.0777	0.068	0.0632	0.0795	same	same	same	same	0.16948	no	no	no	no	no	no
cg28266229_BC21	chr10:22781684	chr10:22501490	pass	yes	0.144075	0.139546	0.176308	0.161467	0.1566	0.0515	0.1515	0.1744	same	same	same	same	0.772353	no	no	no	no	no	no
cg28266314_BC21	chr10:22791953	chr10:22511759	pass	yes	0.966673	0.968464	0.963929	0.966408	0.9241	0.9684	0.9579	0.9733	same	same	same	same	0.0283597	no	no	no	no	no	no
cg28266561_TC21	chr10:22817919	chr10:22537725	pass	yes	0.090501	0.089187	0.095153	0.090305	0.0882	0.0476	0.1081	0.0312	same	same	same	same	0.0513016	no	no	no	no	no	no
cg28266580_TC21	chr10:22819286	chr10:22539092	pass	yes	0.105843	0.095283	0.12252	0.10839	0.0784	0.0864	0.0746	0.0862	same	same	same	same	0.475279	no	no	no	no	no	no
cg28266602_TC11	chr10:22819519	chr10:22539325	pass	yes	0.011031	0.012029	0.013572	0.011948	0.037	0.0267	0.0517	0.0133	same	same	same	same	0.481248	no	no	no	no	no	no
cg28266603_BC21	chr10:22819532	chr10:22539338	pass	yes	0.049907	0.045841	0.053752	0.034465	0.0159	0.0139	0.0169	0.0143	same	same	same	same	0.461267	no	no	no	no	no	no
cg28266604_BC21	chr10:22819571	chr10:22539377	pass	yes	0.040743	0.038545	0.03845	0.039108	0.0328	0.0135	0.0149	0	same	same	same	same	0.482741	no	no	no	no	no	no
[truncated: 266,528+ more rows]

## Sheet: Table S2
	Different in at least one condition				Different in all conditions
			Multimapping probes called as different				Multimapping probes called as different
	n	%	n	%	n	%	n	%
0.05	193096	0.706085	4288	0.0222066	51168	0.187104	2693	0.0526306
0.1	108547	0.396919	3576	0.0329443	18216	0.0666096	2081	0.11424
0.15	53783	0.196666	2963	0.0550918	6919	0.0253004	1753	0.25336
0.2	24481	0.0895186	2503	0.102243	3240	0.0118476	1472	0.454321
0.25	11014	0.0402744	2125	0.192936	2059	0.00752905	1269	0.616319
0.3	5492	0.0200823	1807	0.329024	1531	0.00559834	1076	0.702809
0.35	3293	0.0120414	1534	0.465837	1198	0.00438067	885	0.738731
0.4	2259	0.00826038	1261	0.558212	930	0.00340069	720	0.774194
0.45	1686	0.00616512	1036	0.614472	693	0.00253406	563	0.81241
0.5	1263	0.00461835	840	0.665083	532	0.00194534	435	0.817669

## Sheet: Table S3
Strain			Sex
parameters: 5+ CpGs, 20%+ deltaMeth, q 0.05, CpG distance 1kb
Array	19		Array	133
WGBS-flank_1kb	1288		WGBS-flank_1kb	1215
overlap DMR in same direction	17	0.895	overlap DMR in same direction	129	0.97
overlap DMR in opposite direction	0	0	overlap DMR in opposite direction	0	0
no overlap DMR	2	0.105	no overlap DMR	4	0.03
ambigous overlap	0	0	ambigous overlap	0	0
parameters: 5+ CpGs, 5%+ deltaMeth, q 0.05, CpG distance 1kb
Array	74		Array	172
WGBS-flank_1kb	1843		WGBS-flank_1kb	1739
overlap DMR in same direction	36	0.486	overlap DMR in same direction	166	0.965
overlap DMR in opposite direction	0	0	overlap DMR in opposite direction	0	0
no overlap DMR	38	0.514	no overlap DMR	5	0.029
ambigous overlap	0	0	ambigous overlap	1	0.006
parameters: 3+ CpGs, 20%+ deltaMeth, q 0.05, CpG distance 1kb
Array	74		Array	299
WGBS-flank_1kb	1258		WGBS-flank_1kb	1203
overlap DMR in same direction	45	0.608	overlap DMR in same direction	281	0.94
overlap DMR in opposite direction	0	0	overlap DMR in opposite direction	0	0
no overlap DMR	29	0.392	no overlap DMR	18	0.06
ambigous overlap	0	0	ambigous overlap	0	0
parameters: 3+ CpGs, 5%+ deltaMeth, q 0.05, CpG distance 1kb
Array	259		Array	424
WGBS-flank_1kb	1778		WGBS-flank_1kb	1702
overlap DMR in same direction	84	0.324	overlap DMR in same direction	367	0.866
overlap DMR in opposite direction	0	0	overlap DMR in opposite direction	0	0
no overlap DMR	175	0.676	no overlap DMR	57	0.134
ambigous overlap	0	0	ambigous overlap	0	0

## Sheet: Table S4
	Go Biological Process	P-value	BonfP	FdrQ	Region	Expected	Observed
					Enrichment	Regions	Regions
B6 > C3
	Carboxylic acid metabolic process	2.55e-12	3.28e-08	3.28e-08	1.4	315	441
	Monocarboxylic acid metabolic process	2.6e-12	3.34e-08	1.67e-08	1.54	182	281
	Fatty acid metabolic process	2.75e-12	3.54e-08	1.18e-08	1.71	112	192
	Positive regulation of lipid catabolic process	4.13e-12	5.3e-08	1.32e-08	3.69	11	41
	Response to insulin	8.02e-12	1.03e-07	2.06e-08	1.75	97	170
C3>B6
	Mitochondrial transport	3.33e-13	4.28e-09	4.28e-09	2.16	51	110
	Detection of chemical stimulus involved in sensory perception of smell	5.82e-11	7.48e-07	3.74e-07	1.83	75	137
	Detection of chemical stimulus involved in sensory perception	1.34e-10	1.73e-06	5.75e-07	1.74	87	152
	Glycolytic process from galactose	6.75e-10	8.67e-06	2.17e-06	21.74	0	9
	Myeloid cell differentiation	1.85e-09	2.38e-05	4.76e-06	1.64	99	163
F>M
	Histone H2A ubiquitination	2.23e-16	2.86e-12	2.86e-12	9.91	2	24
	Negative regulation of histone H3-K36 methylation	5.23e-16	6.71e-12	3.36e-12	23.31	1	15
	Histone H2A monoubiquitination	5.34e-16	6.86e-12	2.29e-12	10.17	2	23
	Negative regulation of tooth mineralization	1.17e-15	1.5e-11	3.75e-12	22.04	1	15
	Regulation of histone H3-K36 methylation	1.28e-13	1.64e-09	3.28e-10	15.86	1	15
M>F
	Negative regulation of histone H3-K36 methylation	1.13e-49	1.44e-45	1.44e-45	55.98	1	36
	Negative regulation of tooth mineralization	8.1e-49	1.04e-44	5.2e-45	52.95	1	36
	Regulation of histone H3-K36 methylation	8.89e-44	1.14e-39	3.8e-40	38.09	1	36
	Negative regulation of histone H3-K4 methylation	1.37e-43	1.76e-39	4.4e-40	37.62	1	36
	Regulation of tooth mineralization	1.6e-39	2.06e-35	4.11e-36	26.89	1	37
